# Supplementary material for: 4-(3,5-Dimethyl-1H-pyrazol-1-yl)benzene­sulfonamide
Source: Acta Crystallogr Sect E Struct Rep Online. 2011 Aug 27;67(Pt 9):o2427. doi: 10.1107/S1600536811032867 (PMC3200907; doi:10.1107/S1600536811032867)
Supplement: Supplementary file 1 [file e-67-o2427-sup1.cif]

##############################################################################
#                                                                            #
# This CIF contains the data in a paper accepted for publication in          #
# Acta Crystallographica Section E. It conforms to the requirements of       #
# Notes for Authors for Acta Crystallographica Section E, and has been       #
# peer reviewed under the auspices of the IUCr Commission on Journals.       #
#                                                                            #
# Full details of the Crystallographic Information File format               #
# are given in the paper "The Crystallographic Information File (CIF):       #
# a New Standard Archive File for Crystallography" by S. R. Hall, F. H.      #
# Allen and I. D. Brown [Acta Cryst. (1991), A47, 655-685].                  #
#                                                                            #
# The current version of the core CIF dictionary is obtainable from          #
# ftp://ftp.iucr.org/pub/cif_core.dic.                                       #
#                                                                            #
# Software is freely available for graphical display of the structure(s)     #
# in this CIF. For information consult the CIF software page                 #
# http://www.iucr.org/resources/cif/software.                                #
#                                                                            #
# This file may be used for bona fide research purposes within the           #
# scientific community so long as proper attribution is given to the journal # 
# article from which it was obtained.                                        #
#                                                                            #
##############################################################################
data_global
_audit_creation_method     SHELXL-97
_journal_date_recd_electronic     2011-08-11
_journal_date_accepted     2011-08-13
_journal_name_full     'Acta Crystallographica, Section E'
_journal_year     2011
_journal_volume     67
_journal_issue      9
_journal_page_first     o2427
_journal_page_last     o2427
_journal_paper_category     QO
_journal_coeditor_code     BT5610
_publ_contact_author
;
     Dr. Seik Weng Ng
     Department of Chemistry
     University of Malaya
     50603 Kuala Lumpur
     Malaysia
;
_publ_contact_author_email     seikweng@um.edu.my
_publ_contact_author_fax     '03 7967 4193'
_publ_contact_author_phone     '03 7967 6778'
_publ_section_title
;
4-(3,5-Dimethyl-1<i>H</i>-pyrazol-1-yl)benzenesulfonamide
;
loop_
    _publ_author_name
    _publ_author_address
    'Asiri, Abdullah M. '
;
     Chemistry Department
     Faculty of Science
     King Abdulaziz University
     PO Box 80203 Jeddah
     Saudi Arabia
     Center of Excellence for Advanced Materials Research
     King Abdulaziz University
     PO Box 80203 Jeddah
     Saudi Arabia
;
    'Faidallah, Hassan M.'
;
     Chemistry Department
     Faculty of Science
     King Abdulaziz University
     PO Box 80203 Jeddah
     Saudi Arabia
;
    'Al-Youbi, Abdulrahman O.'
;
     Chemistry Department
     Faculty of Science
     King Abdulaziz University
     PO Box 80203 Jeddah
     Saudi Arabia
;
    'Ng, Seik Weng'
;
     Department of Chemistry
     University of Malaya
     50603 Kuala Lumpur
     Malaysia
;
data_I
_audit_creation_method     SHELXL-97
_chemical_name_systematic
;
4-(3,5-Dimethyl-1<i>H</i>-pyrazol-1-yl)benzenesulfonamide
;
_chemical_name_common     ?
_chemical_formula_moiety     'C11 H13 N3 O2 S'
_chemical_formula_sum     'C11 H13 N3 O2 S'
_chemical_formula_iupac     'C11 H13 N3 O2 S'
_chemical_formula_weight     251.30
_chemical_melting_point     ?
_symmetry_cell_setting     monoclinic
_symmetry_space_group_name_H-M     'P 21/n'
_symmetry_space_group_name_Hall     '-P 2yn'
loop_
    _symmetry_equiv_pos_as_xyz
    'x, y, z'
    '-x+1/2, y+1/2, -z+1/2'
    '-x, -y, -z'
    'x-1/2, -y-1/2, z-1/2'
_cell_length_a     7.96490(10)
_cell_length_b     11.7827(2)
_cell_length_c     12.2720(2)
_cell_angle_alpha     90.00
_cell_angle_beta     91.7200(10)
_cell_angle_gamma     90.00
_cell_volume     1151.18(3)
_cell_formula_units_Z     4
_cell_measurement_reflns_used     6177
_cell_measurement_theta_min     3.60
_cell_measurement_theta_max     74.01
_cell_measurement_temperature     100(2)
_exptl_crystal_description     plate
_exptl_crystal_colour     orange
_exptl_crystal_size_max     0.30
_exptl_crystal_size_mid     0.20
_exptl_crystal_size_min     0.02
_exptl_crystal_density_diffrn     1.450
_exptl_crystal_density_meas     ?
_exptl_crystal_density_method     'not measured'
_exptl_crystal_F_000     528
_exptl_absorpt_coefficient_mu     2.465
_exptl_absorpt_correction_type     multi-scan
_exptl_absorpt_process_details     '(CrysAlis PRO; Agilent, 2010)'
_exptl_absorpt_correction_T_min     0.5251
_exptl_absorpt_correction_T_max     0.9524
_diffrn_ambient_temperature     100(2)
_diffrn_radiation_type     CuK\a
_diffrn_radiation_wavelength     1.54184
_diffrn_radiation_source     'SuperNova (Cu) X-ray Source'
_diffrn_radiation_monochromator     Mirror
_diffrn_measurement_device_type
                  'Agilent SuperNova Dual diffractometer with an Atlas detector'
_diffrn_measurement_method     \w
_diffrn_detector_area_resol_mean     10.4041
_diffrn_reflns_number     8510
_diffrn_reflns_av_R_equivalents     0.0179
_diffrn_reflns_av_sigmaI/netI     0.0141
_diffrn_reflns_theta_min     5.21
_diffrn_reflns_theta_max     74.18
_diffrn_reflns_theta_full     74.18
_diffrn_measured_fraction_theta_max     0.987
_diffrn_measured_fraction_theta_full     0.987
_diffrn_reflns_limit_h_min     -7
_diffrn_reflns_limit_h_max     9
_diffrn_reflns_limit_k_min     -14
_diffrn_reflns_limit_k_max     14
_diffrn_reflns_limit_l_min     -15
_diffrn_reflns_limit_l_max     15
_diffrn_standards_number     0
_diffrn_standards_interval_count     0
_diffrn_standards_interval_time     0
_diffrn_standards_decay_%     0
_reflns_number_total     2312
_reflns_number_gt     2215
_reflns_threshold_expression     I>2\s(I)
_refine_ls_structure_factor_coef     Fsqd
_refine_ls_matrix_type     full
_refine_ls_R_factor_all     0.0321
_refine_ls_R_factor_gt     0.0312
_refine_ls_wR_factor_gt     0.0827
_refine_ls_wR_factor_ref     0.0834
_refine_ls_goodness_of_fit_ref     1.065
_refine_ls_restrained_S_all     1.065
_refine_ls_number_reflns     2312
_refine_ls_number_parameters     164
_refine_ls_number_restraints     2
_refine_ls_hydrogen_treatment     mixed
_refine_ls_weighting_scheme     calc
_refine_ls_weighting_details
         'calc w=1/[\s^2^(Fo^2^)+(0.0441P)^2^+0.7227P] where P=(Fo^2^+2Fc^2^)/3'
_atom_sites_solution_hydrogens     geom
_atom_sites_solution_primary     direct
_atom_sites_solution_secondary     difmap
_refine_ls_shift/su_max     0.001
_refine_ls_shift/su_mean     0.001
_refine_diff_density_max     0.350
_refine_diff_density_min     -0.407
_refine_ls_extinction_method     none
_refine_ls_extinction_coef     ?
loop_
    _atom_type_symbol
    _atom_type_description
    _atom_type_scat_dispersion_real
    _atom_type_scat_dispersion_imag
    _atom_type_scat_source
    'C' 'C' 0.0181 0.0091
                         'International Tables Vol C Tables 4.2.6.8 and 6.1.1.4'
    'H' 'H' 0.0000 0.0000
                         'International Tables Vol C Tables 4.2.6.8 and 6.1.1.4'
    'N' 'N' 0.0311 0.0180
                         'International Tables Vol C Tables 4.2.6.8 and 6.1.1.4'
    'O' 'O' 0.0492 0.0322
                         'International Tables Vol C Tables 4.2.6.8 and 6.1.1.4'
    'S' 'S' 0.3331 0.5567
                         'International Tables Vol C Tables 4.2.6.8 and 6.1.1.4'
_computing_data_collection     'CrysAlis PRO (Agilent, 2010)'
_computing_cell_refinement     'CrysAlis PRO (Agilent, 2010)'
_computing_data_reduction     'CrysAlis PRO (Agilent, 2010)'
_computing_structure_solution     'SHELXS97 (Sheldrick, 2008)'
_computing_structure_refinement     'SHELXL97 (Sheldrick, 2008)'
_computing_molecular_graphics     'X-SEED (Barbour, 2001)'
_computing_publication_material     'publCIF (Westrip, 2010)'
loop_
    _atom_site_type_symbol
    _atom_site_label
    _atom_site_fract_x
    _atom_site_fract_y
    _atom_site_fract_z
    _atom_site_U_iso_or_equiv
    _atom_site_adp_type
    _atom_site_calc_flag
    _atom_site_refinement_flags
    _atom_site_occupancy
    _atom_site_symmetry_multiplicity
    _atom_site_disorder_assembly
    _atom_site_disorder_group
    S S1 0.60099(4) 0.32597(3) 0.50334(2) 0.01314(12) Uani d . 1 1 . .
    O O1 0.44016(12) 0.37270(8) 0.52982(8) 0.0170(2) Uani d . 1 1 . .
    O O2 0.65114(14) 0.21872(9) 0.54890(8) 0.0208(2) Uani d . 1 1 . .
    N N1 0.61599(14) 0.27786(10) 0.02059(9) 0.0136(2) Uani d . 1 1 . .
    N N2 0.55511(14) 0.18062(10) -0.02758(9) 0.0143(2) Uani d . 1 1 . .
    N N3 0.74013(15) 0.41830(10) 0.54060(9) 0.0152(2) Uani d D 1 1 . .
    C C1 0.7815(2) 0.45338(13) -0.02125(12) 0.0232(3) Uani d . 1 1 . .
    H H1A 0.8510 0.4777 -0.0815 0.035 Uiso calc R 1 1 . .
    H H1B 0.8535 0.4386 0.0434 0.035 Uiso calc R 1 1 . .
    H H1C 0.7007 0.5132 -0.0049 0.035 Uiso calc R 1 1 . .
    C C2 0.68933(17) 0.34759(12) -0.05284(11) 0.0161(3) Uani d . 1 1 . .
    C C3 0.67052(18) 0.29522(12) -0.15234(11) 0.0170(3) Uani d . 1 1 . .
    H H3 0.7068 0.3228 -0.2205 0.020 Uiso calc R 1 1 . .
    C C4 0.58685(17) 0.19256(12) -0.13311(11) 0.0147(3) Uani d . 1 1 . .
    C C5 0.53563(19) 0.10247(13) -0.21321(11) 0.0196(3) Uani d . 1 1 . .
    H H5A 0.4668 0.0456 -0.1771 0.029 Uiso calc R 1 1 . .
    H H5B 0.6361 0.0660 -0.2413 0.029 Uiso calc R 1 1 . .
    H H5C 0.4705 0.1367 -0.2737 0.029 Uiso calc R 1 1 . .
    C C6 0.61070(16) 0.28964(12) 0.13566(11) 0.0136(3) Uani d . 1 1 . .
    C C7 0.55663(18) 0.39093(12) 0.18128(11) 0.0183(3) Uani d . 1 1 . .
    H H7 0.5220 0.4521 0.1355 0.022 Uiso calc R 1 1 . .
    C C8 0.55342(18) 0.40237(12) 0.29364(11) 0.0179(3) Uani d . 1 1 . .
    H H8 0.5176 0.4715 0.3253 0.021 Uiso calc R 1 1 . .
    C C9 0.60328(17) 0.31154(11) 0.35950(11) 0.0137(3) Uani d . 1 1 . .
    C C10 0.65597(18) 0.21010(12) 0.31423(11) 0.0163(3) Uani d . 1 1 . .
    H H10 0.6891 0.1485 0.3600 0.020 Uiso calc R 1 1 . .
    C C11 0.66000(18) 0.19918(12) 0.20165(11) 0.0163(3) Uani d . 1 1 . .
    H H11 0.6963 0.1302 0.1700 0.020 Uiso calc R 1 1 . .
    H H1 0.712(2) 0.4870(10) 0.5225(15) 0.029(5) Uiso d D 1 1 . .
    H H2 0.8410(14) 0.3966(16) 0.5246(16) 0.029(5) Uiso d D 1 1 . .
loop_
    _atom_site_aniso_label
    _atom_site_aniso_U_11
    _atom_site_aniso_U_22
    _atom_site_aniso_U_33
    _atom_site_aniso_U_12
    _atom_site_aniso_U_13
    _atom_site_aniso_U_23
    S1 0.01682(19) 0.01279(19) 0.00991(18) 0.00155(11) 0.00214(12) -0.00074(11)
    O1 0.0163(5) 0.0191(5) 0.0160(5) 0.0001(4) 0.0045(4) -0.0025(4)
    O2 0.0332(6) 0.0157(5) 0.0138(5) 0.0049(4) 0.0028(4) 0.0018(4)
    N1 0.0153(6) 0.0143(6) 0.0110(5) -0.0028(4) -0.0002(4) -0.0017(4)
    N2 0.0142(5) 0.0159(6) 0.0128(6) -0.0034(4) 0.0002(4) -0.0028(4)
    N3 0.0144(6) 0.0161(6) 0.0150(6) 0.0024(4) -0.0003(4) -0.0027(4)
    C1 0.0300(8) 0.0207(7) 0.0187(7) -0.0104(6) -0.0052(6) 0.0036(6)
    C2 0.0169(6) 0.0165(7) 0.0149(6) -0.0024(5) -0.0014(5) 0.0036(5)
    C3 0.0194(7) 0.0199(7) 0.0117(6) -0.0022(5) -0.0005(5) 0.0028(5)
    C4 0.0141(6) 0.0183(7) 0.0114(6) 0.0002(5) -0.0011(5) -0.0011(5)
    C5 0.0248(7) 0.0209(7) 0.0130(6) -0.0018(6) -0.0006(5) -0.0039(5)
    C6 0.0123(6) 0.0173(7) 0.0113(6) -0.0025(5) 0.0001(5) -0.0018(5)
    C7 0.0222(7) 0.0173(7) 0.0151(7) 0.0050(5) -0.0033(5) 0.0003(5)
    C8 0.0219(7) 0.0160(7) 0.0157(7) 0.0048(5) -0.0012(5) -0.0033(5)
    C9 0.0136(6) 0.0159(6) 0.0117(6) -0.0005(5) 0.0012(5) -0.0015(5)
    C10 0.0221(7) 0.0130(6) 0.0140(6) 0.0014(5) 0.0032(5) 0.0016(5)
    C11 0.0213(7) 0.0128(6) 0.0148(7) 0.0000(5) 0.0039(5) -0.0020(5)
loop_
    _geom_bond_atom_site_label_1
    _geom_bond_atom_site_label_2
    _geom_bond_site_symmetry_2
    _geom_bond_distance
    _geom_bond_publ_flag
    S1 O2 . 1.4338(10) ?
    S1 O1 . 1.4404(10) ?
    S1 N3 . 1.6094(12) ?
    S1 C9 . 1.7741(14) ?
    N1 C2 . 1.3638(18) ?
    N1 N2 . 1.3713(15) ?
    N1 C6 . 1.4208(17) ?
    N2 C4 . 1.3344(18) ?
    N3 H1 . 0.869(9) ?
    N3 H2 . 0.871(9) ?
    C1 C2 . 1.4920(19) ?
    C1 H1A . 0.9800 ?
    C1 H1B . 0.9800 ?
    C1 H1C . 0.9800 ?
    C2 C3 . 1.372(2) ?
    C3 C4 . 1.404(2) ?
    C3 H3 . 0.9500 ?
    C4 C5 . 1.4952(19) ?
    C5 H5A . 0.9800 ?
    C5 H5B . 0.9800 ?
    C5 H5C . 0.9800 ?
    C6 C11 . 1.3881(19) ?
    C6 C7 . 1.392(2) ?
    C7 C8 . 1.3864(19) ?
    C7 H7 . 0.9500 ?
    C8 C9 . 1.3918(19) ?
    C8 H8 . 0.9500 ?
    C9 C10 . 1.3882(19) ?
    C10 C11 . 1.3889(19) ?
    C10 H10 . 0.9500 ?
    C11 H11 . 0.9500 ?
loop_
    _geom_angle_atom_site_label_1
    _geom_angle_atom_site_label_2
    _geom_angle_atom_site_label_3
    _geom_angle_site_symmetry_1
    _geom_angle_site_symmetry_3
    _geom_angle
    _geom_angle_publ_flag
    O2 S1 O1 . . 119.22(6) ?
    O2 S1 N3 . . 107.68(6) ?
    O1 S1 N3 . . 106.68(6) ?
    O2 S1 C9 . . 107.00(6) ?
    O1 S1 C9 . . 107.27(6) ?
    N3 S1 C9 . . 108.66(6) ?
    C2 N1 N2 . . 111.80(11) ?
    C2 N1 C6 . . 128.61(11) ?
    N2 N1 C6 . . 119.31(11) ?
    C4 N2 N1 . . 104.80(11) ?
    S1 N3 H1 . . 112.6(13) ?
    S1 N3 H2 . . 111.7(13) ?
    H1 N3 H2 . . 116.9(18) ?
    C2 C1 H1A . . 109.5 ?
    C2 C1 H1B . . 109.5 ?
    H1A C1 H1B . . 109.5 ?
    C2 C1 H1C . . 109.5 ?
    H1A C1 H1C . . 109.5 ?
    H1B C1 H1C . . 109.5 ?
    N1 C2 C3 . . 106.24(12) ?
    N1 C2 C1 . . 123.29(13) ?
    C3 C2 C1 . . 130.28(13) ?
    C2 C3 C4 . . 106.11(12) ?
    C2 C3 H3 . . 126.9 ?
    C4 C3 H3 . . 126.9 ?
    N2 C4 C3 . . 111.01(12) ?
    N2 C4 C5 . . 120.48(12) ?
    C3 C4 C5 . . 128.50(13) ?
    C4 C5 H5A . . 109.5 ?
    C4 C5 H5B . . 109.5 ?
    H5A C5 H5B . . 109.5 ?
    C4 C5 H5C . . 109.5 ?
    H5A C5 H5C . . 109.5 ?
    H5B C5 H5C . . 109.5 ?
    C11 C6 C7 . . 120.61(12) ?
    C11 C6 N1 . . 119.24(12) ?
    C7 C6 N1 . . 120.15(12) ?
    C8 C7 C6 . . 119.90(13) ?
    C8 C7 H7 . . 120.0 ?
    C6 C7 H7 . . 120.0 ?
    C7 C8 C9 . . 119.29(13) ?
    C7 C8 H8 . . 120.4 ?
    C9 C8 H8 . . 120.4 ?
    C10 C9 C8 . . 120.94(13) ?
    C10 C9 S1 . . 119.54(10) ?
    C8 C9 S1 . . 119.52(10) ?
    C9 C10 C11 . . 119.61(13) ?
    C9 C10 H10 . . 120.2 ?
    C11 C10 H10 . . 120.2 ?
    C6 C11 C10 . . 119.64(13) ?
    C6 C11 H11 . . 120.2 ?
    C10 C11 H11 . . 120.2 ?
loop_
    _geom_torsion_atom_site_label_1
    _geom_torsion_atom_site_label_2
    _geom_torsion_atom_site_label_3
    _geom_torsion_atom_site_label_4
    _geom_torsion_site_symmetry_1
    _geom_torsion_site_symmetry_2
    _geom_torsion_site_symmetry_3
    _geom_torsion_site_symmetry_4
    _geom_torsion
    _geom_torsion_publ_flag
    C2 N1 N2 C4 . . . . -1.97(15) ?
    C6 N1 N2 C4 . . . . -176.38(11) ?
    N2 N1 C2 C3 . . . . 1.89(15) ?
    C6 N1 C2 C3 . . . . 175.64(13) ?
    N2 N1 C2 C1 . . . . -173.51(13) ?
    C6 N1 C2 C1 . . . . 0.2(2) ?
    N1 C2 C3 C4 . . . . -1.01(15) ?
    C1 C2 C3 C4 . . . . 173.95(15) ?
    N1 N2 C4 C3 . . . . 1.28(15) ?
    N1 N2 C4 C5 . . . . -179.21(12) ?
    C2 C3 C4 N2 . . . . -0.18(16) ?
    C2 C3 C4 C5 . . . . -179.65(14) ?
    C2 N1 C6 C11 . . . . -128.45(15) ?
    N2 N1 C6 C11 . . . . 44.90(17) ?
    C2 N1 C6 C7 . . . . 51.5(2) ?
    N2 N1 C6 C7 . . . . -135.12(13) ?
    C11 C6 C7 C8 . . . . 0.7(2) ?
    N1 C6 C7 C8 . . . . -179.31(12) ?
    C6 C7 C8 C9 . . . . -0.5(2) ?
    C7 C8 C9 C10 . . . . 0.0(2) ?
    C7 C8 C9 S1 . . . . 179.52(11) ?
    O2 S1 C9 C10 . . . . -2.85(13) ?
    O1 S1 C9 C10 . . . . -131.88(12) ?
    N3 S1 C9 C10 . . . . 113.15(12) ?
    O2 S1 C9 C8 . . . . 177.63(11) ?
    O1 S1 C9 C8 . . . . 48.60(13) ?
    N3 S1 C9 C8 . . . . -66.37(13) ?
    C8 C9 C10 C11 . . . . 0.4(2) ?
    S1 C9 C10 C11 . . . . -179.13(11) ?
    C7 C6 C11 C10 . . . . -0.3(2) ?
    N1 C6 C11 C10 . . . . 179.71(12) ?
    C9 C10 C11 C6 . . . . -0.2(2) ?
loop_
    _geom_hbond_atom_site_label_D
    _geom_hbond_atom_site_label_H
    _geom_hbond_atom_site_label_A
    _geom_hbond_site_symmetry_A
    _geom_hbond_distance_DH
    _geom_hbond_distance_HA
    _geom_hbond_distance_DA
    _geom_hbond_angle_DHA
    _geom_hbond_publ_flag
    N3 H1 O1 3_666 0.870(10)
                           2.130(10)
                                   2.966(2) 160(2) yes
    N3 H1 N2 2_655 0.870(10)
                           2.94(2) 3.501(2) 124(2) yes
