# Supplementary material for: 4-(3,5-Dimethyl-1H-pyrazol-1-yl)benzene­sulfonamide
Source: Acta Crystallogr Sect E Struct Rep Online. 2011 Aug 27;67(Pt 9):o2427. doi: 10.1107/S1600536811032867 (PMC3200907; doi:10.1107/S1600536811032867)
Supplement: Supplementary file 2 [file e-67-o2427-Isup2.hkl]

# 
# h,k,l, Fc-squared, Fo-squared, sigma(Fo-squared) and status flag 
# 
data_I
_shelx_title '  P21/n' 
_shelx_refln_list_code          4 
_shelx_F_calc_maximum      134.65 
_exptl_crystal_F_000       528.00 
_reflns_d_resolution_high  0.8013 
 
loop_ 
 _symmetry_equiv_pos_as_xyz 
 'x, y, z' 
 '-x+1/2, y+1/2, -z+1/2' 
 '-x, -y, -z' 
 'x-1/2, -y-1/2, z-1/2' 
 
_cell_length_a     7.9649 
_cell_length_b    11.7827 
_cell_length_c    12.2720 
_cell_angle_alpha  90.000 
_cell_angle_beta   91.720 
_cell_angle_gamma  90.000 
 
_shelx_F_squared_multiplier     1.000 
 
loop_ 
 _refln_index_h 
 _refln_index_k 
 _refln_index_l 
 _refln_F_squared_calc 
 _refln_F_squared_meas 
 _refln_F_squared_sigma 
 _refln_observed_status 
   2   0   0      741.72      765.91      4.72 o 
   4   0   0     4168.54     4318.77     23.90 o 
   6   0   0     1040.75     1176.96     10.39 o 
   8   0   0       43.55       42.74      4.51 o 
   1   1   0     1906.39     1779.24      9.24 o 
   3   1   0       26.12       24.94      0.78 o 
   4   1   0      120.17      133.08      2.88 o 
   5   1   0      489.93      435.77      6.66 o 
   6   1   0      656.05      679.38      5.47 o 
   7   1   0      199.22      195.40      4.14 o 
   8   1   0      127.92      129.73      4.10 o 
   9   1   0       19.48       18.44      1.24 o 
   1   2   0     4230.82     3656.76     10.77 o 
   2   2   0      182.95      183.11      1.96 o 
   3   2   0        2.15       11.85      0.87 o 
   4   2   0     7878.85     7928.34     39.07 o 
   5   2   0        0.35        3.64      0.67 o 
   6   2   0        0.76        0.67      0.53 o 
   7   2   0     1085.28     1114.24     10.48 o 
   8   2   0       23.28       26.72      1.75 o 
   9   2   0      116.80      112.50      3.30 o 
   1   3   0     2391.45     2247.63      7.71 o 
   2   3   0     6470.97     6187.66     78.27 o 
   3   3   0      472.51      485.90      7.63 o 
   4   3   0      330.12      365.72      4.21 o 
   5   3   0     1295.00     1233.87     12.27 o 
   6   3   0      847.52      927.37      7.60 o 
   7   3   0      282.90      267.37      5.05 o 
   8   3   0       19.93       26.52      1.79 o 
   9   3   0      637.79      651.96     10.00 o 
   0   4   0     1188.38     1288.44     14.64 o 
   1   4   0      201.43      244.44      2.19 o 
   2   4   0     2004.13     2122.17      8.16 o 
   3   4   0     1392.73     1378.58      9.23 o 
   4   4   0      817.68      881.11     15.80 o 
   5   4   0      436.77      443.18      7.04 o 
   6   4   0      517.34      503.88      5.93 o 
   7   4   0      960.62      956.43     12.58 o 
   8   4   0      341.34      326.59      6.76 o 
   9   4   0      241.51      228.95      9.47 o 
   1   5   0       71.69       89.24      1.36 o 
   2   5   0      326.69      346.55      3.96 o 
   3   5   0      160.25      163.25      3.26 o 
   4   5   0       12.60       19.42      1.95 o 
   5   5   0      521.31      571.45      5.05 o 
   6   5   0       12.40       13.27      0.98 o 
   7   5   0       57.48       55.73      2.02 o 
   8   5   0      349.92      330.05      5.31 o 
   9   5   0     1105.21     1124.28     38.64 o 
   0   6   0      760.79      778.20     17.40 o 
   1   6   0       89.35       83.25      1.67 o 
   2   6   0      147.90      170.62      3.48 o 
   3   6   0      127.97      125.21      5.95 o 
   4   6   0     1159.15     1147.37     11.30 o 
   5   6   0      169.35      163.93      2.84 o 
   6   6   0      215.50      213.19      3.87 o 
   7   6   0      492.28      525.05      6.07 o 
   8   6   0        6.94        3.51      0.70 o 
   9   6   0       22.31       30.13      2.36 o 
   1   7   0      359.26      391.88      5.96 o 
   2   7   0     2171.12     2110.84     13.34 o 
   3   7   0      171.46      168.96      3.49 o 
   4   7   0      342.89      367.07      4.61 o 
   5   7   0       98.60       99.87      3.46 o 
   6   7   0      530.86      540.07      7.34 o 
   7   7   0        0.01        0.15      0.41 o 
   8   7   0      392.34      395.94      5.34 o 
   0   8   0     2708.52     2629.20     78.39 o 
   1   8   0      240.32      215.19      4.49 o 
   2   8   0       85.32       85.87      2.31 o 
   3   8   0        5.85        5.58      0.69 o 
   4   8   0      864.23      872.21     11.34 o 
   5   8   0      330.96      360.55      6.41 o 
   6   8   0      284.08      297.16      6.39 o 
   7   8   0       12.41       14.80      1.30 o 
   8   8   0      103.06       96.98      2.91 o 
   1   9   0       17.06       23.30      1.18 o 
   2   9   0     2867.92     2722.17     12.90 o 
   3   9   0      386.17      375.07      5.58 o 
   4   9   0      506.29      492.99      6.09 o 
   5   9   0       64.41       64.56      2.09 o 
   6   9   0        1.19        1.07      0.78 o 
   7   9   0      134.17      139.68      4.24 o 
   0  10   0     1792.21     1869.30     19.05 o 
   1  10   0      595.69      607.51      6.93 o 
   2  10   0      231.41      231.64      4.92 o 
   3  10   0      170.95      190.24      4.14 o 
   4  10   0      250.09      236.08      5.02 o 
   5  10   0        3.18        1.20      0.87 o 
   6  10   0        7.41        8.98      1.20 o 
   7  10   0      180.44      179.18      3.96 o 
   1  11   0       52.20       50.52      2.48 o 
   2  11   0      273.95      297.14      6.62 o 
   3  11   0      236.98      233.72      5.71 o 
   4  11   0       11.45       12.77      1.16 o 
   5  11   0       82.34       87.42      3.08 o 
   6  11   0        3.07        2.16      0.47 o 
   0  12   0       64.73       69.21      4.02 o 
   1  12   0        3.87        3.84      0.83 o 
   2  12   0       19.87       23.42      3.11 o 
   3  12   0      130.50      120.71      4.88 o 
   4  12   0       27.34       24.67      1.78 o 
   5  12   0        0.02       -0.02      0.37 o 
   1  13   0        0.84        1.59      0.87 o 
   2  13   0      126.83      138.71      3.85 o 
   3  13   0       43.42       40.81      3.49 o 
   4  13   0      974.02      986.00      8.73 o 
   0  14   0      126.46      133.71      5.87 o 
   1  14   0      153.76      138.20      3.06 o 
   2  14   0      519.98      469.00     11.13 o 
  -9   0   1      186.90      201.31     10.99 o 
  -7   0   1       33.89       23.22      2.24 o 
  -5   0   1      365.23      288.11      7.63 o 
  -3   0   1     3244.85     3131.67     19.36 o 
  -1   0   1       23.20       23.38      1.07 o 
   1   0   1     1671.29     1546.83     10.64 o 
   3   0   1      389.52      384.21      4.16 o 
   5   0   1      541.96      596.90     12.51 o 
   7   0   1      100.69      114.94      5.43 o 
   9   0   1      356.75      353.19      9.57 o 
  -9   1   1        9.76       13.38      1.34 o 
  -8   1   1        4.73        3.87      0.98 o 
  -7   1   1      439.88      420.78      6.61 o 
  -6   1   1     1386.95     1452.21     12.92 o 
  -5   1   1     1031.75     1077.86     12.91 o 
  -4   1   1     1528.55     1681.97     16.63 o 
  -3   1   1      688.99      759.54      5.67 o 
  -2   1   1      156.79      158.50      2.70 o 
  -1   1   1      216.26      203.84      2.42 o 
   0   1   1     1695.93     1627.36      4.27 o 
   1   1   1      568.01      578.24      3.19 o 
   2   1   1     4081.73     3966.82     20.01 o 
   3   1   1       25.08       12.47      0.52 o 
   4   1   1     1317.33     1462.66      7.42 o 
   5   1   1       58.63       66.08      2.40 o 
   6   1   1      303.01      265.40      3.79 o 
   7   1   1     1058.89     1090.59     11.33 o 
   8   1   1        9.02        9.39      1.29 o 
   9   1   1        1.56        1.48      0.60 o 
  -9   2   1       14.37       11.63      1.61 o 
  -8   2   1      663.23      688.89      8.32 o 
  -7   2   1      253.38      263.01      4.76 o 
  -6   2   1      832.04      892.04      7.37 o 
  -5   2   1        5.50       11.92      0.98 o 
  -4   2   1      622.05      559.67      4.93 o 
  -3   2   1        5.88       10.74      0.54 o 
  -2   2   1     7518.02     6494.25     58.00 o 
  -1   2   1      754.75      748.59      2.46 o 
   0   2   1     1975.95     1957.22      4.68 o 
   1   2   1      116.43      108.14      1.19 o 
   2   2   1     3069.17     3129.23     10.84 o 
   3   2   1        6.73        8.75      0.44 o 
   4   2   1      404.44      421.60      5.71 o 
   5   2   1      699.99      724.07      8.13 o 
   6   2   1       49.39       63.98      1.76 o 
   7   2   1        1.13        2.44      0.71 o 
   8   2   1      416.98      420.63      8.57 o 
   9   2   1       59.45       61.09      2.41 o 
  -9   3   1        3.61        1.98      0.98 o 
  -8   3   1      107.07      101.45      3.37 o 
  -7   3   1      594.26      562.58      9.89 o 
  -6   3   1     1783.86     1840.26     12.03 o 
  -5   3   1       20.22       20.94      1.81 o 
  -4   3   1     3130.65     3203.91     19.92 o 
  -3   3   1        1.58        2.52      0.34 o 
  -2   3   1     1923.49     1854.55      9.52 o 
  -1   3   1        6.61       11.90      0.48 o 
   0   3   1     4603.60     4350.85     14.50 o 
   1   3   1        3.17        4.22      0.28 o 
   2   3   1     3247.02     3271.05      9.92 o 
   3   3   1      504.05      611.94      5.04 o 
   4   3   1      803.68      909.20     13.65 o 
   5   3   1        2.24        1.15      0.58 o 
   6   3   1     1899.88     1877.83     18.50 o 
   7   3   1       11.87       12.14      1.22 o 
   8   3   1      158.98      151.75      4.93 o 
   9   3   1      154.74      155.55      3.71 o 
  -9   4   1      149.65      135.68      4.41 o 
  -8   4   1       37.57       42.08      1.82 o 
  -7   4   1      125.10      115.88      2.98 o 
  -6   4   1     1286.00     1319.08      9.63 o 
  -5   4   1     1376.30     1397.49     19.08 o 
  -4   4   1     2410.83     2410.30     46.73 o 
  -3   4   1       11.39       12.62      0.82 o 
  -2   4   1      240.30      216.84      2.24 o 
  -1   4   1      740.39      747.37      9.42 o 
   0   4   1      658.30      615.59      7.44 o 
   1   4   1      643.36      610.36      5.18 o 
   2   4   1       63.97       36.56      1.20 o 
   3   4   1      343.35      366.28      3.98 o 
   4   4   1     3847.08     3737.73     77.81 o 
   5   4   1      280.30      246.72      6.51 o 
   6   4   1      146.99      136.10      2.71 o 
   7   4   1        4.12        4.52      0.87 o 
   8   4   1      820.38      822.40     10.59 o 
   9   4   1       26.14       27.50      1.95 o 
  -9   5   1       22.73       19.53      1.60 o 
  -8   5   1      336.88      331.44      5.39 o 
  -7   5   1      761.56      751.13      7.39 o 
  -6   5   1        0.85        0.99      0.59 o 
  -5   5   1      175.58      175.90      3.04 o 
  -4   5   1      233.75      268.31      4.94 o 
  -3   5   1      234.04      259.09     11.36 o 
  -2   5   1     2338.61     2337.01     13.91 o 
  -1   5   1       25.59       42.53      1.42 o 
   0   5   1      365.50      425.88      6.41 o 
   1   5   1      100.12       91.41      1.61 o 
   2   5   1      288.96      340.66      4.58 o 
   3   5   1      317.48      289.99      3.83 o 
   4   5   1       30.67       30.44      2.14 o 
   5   5   1      162.61      157.93      2.66 o 
   6   5   1     1422.29     1475.55     26.40 o 
   7   5   1      931.34      939.95      9.70 o 
   8   5   1      813.49      791.86      7.24 o 
   9   5   1       20.00       20.70      2.12 o 
  -9   6   1      202.14      194.13      6.04 o 
  -8   6   1       11.38       14.98      1.19 o 
  -7   6   1       39.06       43.68      2.30 o 
  -6   6   1       12.65       11.38      1.12 o 
  -5   6   1     1035.70     1039.64      8.51 o 
  -4   6   1      221.91      243.63      3.77 o 
  -3   6   1       30.94       43.82      2.04 o 
  -2   6   1      130.57      124.81      2.61 o 
  -1   6   1      355.88      338.73      4.19 o 
   0   6   1      149.42      185.33      2.86 o 
   1   6   1      355.44      293.78      2.90 o 
   2   6   1        4.25        7.01      0.76 o 
   3   6   1      122.26      135.36      3.38 o 
   4   6   1      932.24      980.03     10.86 o 
   5   6   1     1857.49     1797.62     20.27 o 
   6   6   1     1457.44     1450.09     16.18 o 
   7   6   1        0.26        0.88      0.65 o 
   8   6   1      435.10      451.49      6.13 o 
   9   6   1      582.08      574.54      8.68 o 
  -8   7   1       64.09       57.56      1.94 o 
  -7   7   1      168.37      189.86      3.74 o 
  -6   7   1        0.36        0.57      0.84 o 
  -5   7   1        2.77        1.67      0.68 o 
  -4   7   1      182.45      181.22      3.07 o 
  -3   7   1     1194.91     1165.52     11.12 o 
  -2   7   1      239.85      215.46      3.75 o 
  -1   7   1        2.99        6.44      0.82 o 
   0   7   1     1026.50     1108.85     10.21 o 
   1   7   1       32.80       20.16      1.13 o 
   2   7   1       57.66       89.62      3.32 o 
   3   7   1     2010.44     1944.12     16.21 o 
   4   7   1     1898.23     1808.68     20.82 o 
   5   7   1       56.40       46.71      2.12 o 
   6   7   1       20.42       29.41      1.48 o 
   7   7   1      988.69     1035.66      8.68 o 
   8   7   1      241.18      226.55      3.53 o 
  -8   8   1       23.95       27.96      1.62 o 
  -7   8   1       15.69       15.85      1.22 o 
  -6   8   1      111.45      111.24      4.06 o 
  -5   8   1        1.69        2.38      0.66 o 
  -4   8   1       39.89       38.68      1.43 o 
  -3   8   1      290.09      279.19      3.68 o 
  -2   8   1      572.20      584.11      5.50 o 
  -1   8   1        4.51        2.86      0.60 o 
   0   8   1      256.57      255.56      6.31 o 
   1   8   1        5.95        5.90      0.86 o 
   2   8   1     3528.52     3596.35     13.90 o 
   3   8   1      359.78      340.57      4.29 o 
   4   8   1       86.77       88.74      2.15 o 
   5   8   1      594.76      629.47      8.54 o 
   6   8   1     1133.88     1112.64     11.38 o 
   7   8   1        1.83        1.11      0.72 o 
   8   8   1      121.40      123.47      3.10 o 
  -7   9   1       62.55       70.54      2.36 o 
  -6   9   1       49.91       61.18      3.25 o 
  -5   9   1        4.36        2.87      0.82 o 
  -4   9   1      517.12      516.15      7.68 o 
  -3   9   1       46.88       45.55      1.79 o 
  -2   9   1      366.64      388.83      4.42 o 
  -1   9   1      712.29      709.55     10.59 o 
   0   9   1     1839.94     1849.99     11.56 o 
   1   9   1      151.51      142.14      2.68 o 
   2   9   1       24.79       25.06      1.19 o 
   3   9   1       44.89       53.95      1.93 o 
   4   9   1     2901.19     2743.50     26.03 o 
   5   9   1      120.47      117.78      3.16 o 
   6   9   1      486.39      511.41      7.13 o 
   7   9   1      187.76      199.15      4.89 o 
  -7  10   1       17.15       19.43      1.38 o 
  -6  10   1      165.84      194.90      5.19 o 
  -5  10   1       80.36       70.51      2.85 o 
  -4  10   1      456.07      498.19      7.30 o 
  -3  10   1       90.30      103.44      3.43 o 
  -2  10   1     3196.34     3197.78     22.05 o 
  -1  10   1      324.15      346.42      7.58 o 
   0  10   1        0.24       -0.24      0.46 o 
   1  10   1        0.90        0.75      0.55 o 
   2  10   1     3109.51     3005.73     24.60 o 
   3  10   1       28.80       32.10      2.18 o 
   4  10   1      814.72      843.99      9.06 o 
   5  10   1        0.07        0.46      0.50 o 
   6  10   1      143.67      148.63      4.58 o 
   7  10   1       13.59       14.40      1.11 o 
  -6  11   1      477.21      502.60      5.69 o 
  -5  11   1      129.44      146.12      3.63 o 
  -4  11   1     1011.24     1035.47     14.60 o 
  -3  11   1      590.94      602.61     11.09 o 
  -2  11   1       90.04       76.75      3.44 o 
  -1  11   1        5.25        6.05      1.14 o 
   0  11   1     3104.03     3196.91     36.25 o 
   1  11   1      369.40      369.25      6.36 o 
   2  11   1       21.26       25.28      2.50 o 
   3  11   1       99.54      104.42      4.31 o 
   4  11   1       83.42       84.70      2.93 o 
   5  11   1       29.13       30.56      1.64 o 
   6  11   1      107.42      108.71      3.25 o 
  -5  12   1      504.74      491.19      6.33 o 
  -4  12   1      201.69      217.13      4.74 o 
  -3  12   1       11.63       10.03      1.63 o 
  -2  12   1     1965.29     2076.27     29.24 o 
  -1  12   1      318.38      323.79      6.97 o 
   0  12   1      232.85      255.55      5.36 o 
   1  12   1        9.68       11.47      1.18 o 
   2  12   1      309.10      302.11      8.09 o 
   3  12   1      102.52       89.09      3.27 o 
   4  12   1       47.60       51.85      1.86 o 
   5  12   1      285.06      273.72      9.05 o 
  -4  13   1      674.39      679.90     14.18 o 
  -3  13   1      534.15      522.64     32.44 o 
  -2  13   1       33.08       42.53      2.79 o 
  -1  13   1      313.37      310.32      6.31 o 
   0  13   1      230.37      231.14      5.29 o 
   1  13   1      373.55      376.98      8.22 o 
   2  13   1      187.22      196.30      4.83 o 
   3  13   1      187.50      207.00      4.68 o 
   4  13   1        3.11        1.39      1.31 o 
  -2  14   1        0.51        0.48      0.49 o 
  -1  14   1      127.23      118.56      3.56 o 
   0  14   1       27.03       28.29      1.94 o 
   1  14   1      100.21       94.81      3.45 o 
   2  14   1        4.64        3.98      1.32 o 
  -8   0   2       71.14       76.03      3.80 o 
  -6   0   2     2864.54     2846.09     22.96 o 
  -4   0   2     1625.07     1566.20     17.30 o 
  -2   0   2     2936.47     2880.09     17.04 o 
   2   0   2       23.96       16.79      0.47 o 
   4   0   2      232.98      160.08      3.73 o 
   6   0   2      704.95      643.04      7.87 o 
   8   0   2      145.37      152.33      5.52 o 
  -9   1   2      113.15      114.05      2.81 o 
  -8   1   2     1249.86     1320.46     12.38 o 
  -7   1   2       38.00       36.81      2.04 o 
  -6   1   2      599.48      658.61      8.00 o 
  -5   1   2        5.39        4.89      0.85 o 
  -4   1   2      134.06       89.22      2.95 o 
  -3   1   2       29.58       33.00      0.95 o 
  -2   1   2     1459.91     1377.18      4.37 o 
  -1   1   2      508.82      479.32      3.59 o 
   0   1   2      552.96      549.76      2.64 o 
   1   1   2      834.87      782.72      4.46 o 
   2   1   2     1191.83     1048.43      6.48 o 
   3   1   2      133.72      143.24      1.54 o 
   4   1   2       65.10       49.89      1.58 o 
   5   1   2      427.74      450.39      6.23 o 
   6   1   2      780.96      783.82      5.85 o 
   7   1   2       33.44       29.68      1.80 o 
   8   1   2      170.06      181.97      4.42 o 
   9   1   2       15.31       16.61      1.09 o 
  -9   2   2       19.70       17.42      1.41 o 
  -8   2   2       25.95       28.13      1.52 o 
  -7   2   2      337.43      316.65      7.13 o 
  -6   2   2      620.19      639.12     11.34 o 
  -5   2   2      156.08      152.50      3.42 o 
  -4   2   2     1033.20     1075.34     13.33 o 
  -3   2   2     2128.26     2296.39      9.81 o 
  -2   2   2     2091.80     2039.72      8.35 o 
  -1   2   2      830.42      702.64      4.30 o 
   0   2   2     1429.55     1356.99      6.47 o 
   1   2   2     6529.13     5531.33     14.95 o 
   2   2   2     4517.12     4418.95     20.23 o 
   3   2   2       11.89        7.81      0.48 o 
   4   2   2     1017.53     1067.00      9.19 o 
   5   2   2     1100.71     1116.55     10.18 o 
   6   2   2       15.74       19.71      1.05 o 
   7   2   2     1343.09     1346.53     10.31 o 
   8   2   2        2.93        4.31      0.79 o 
   9   2   2        7.22        5.40      0.85 o 
  -9   3   2      304.70      308.91      6.85 o 
  -8   3   2       17.52       23.59      2.00 o 
  -7   3   2      213.95      217.44      5.10 o 
  -6   3   2        2.68        3.32      0.64 o 
  -5   3   2      129.43      125.34      4.05 o 
  -4   3   2     1784.50     1979.52     12.25 o 
  -3   3   2      145.02      207.16      2.60 o 
  -2   3   2     2258.96     2196.37      9.32 o 
  -1   3   2     1365.68     1143.32     14.76 o 
   0   3   2       70.05       81.41      1.54 o 
   1   3   2     3551.12     3487.88     12.00 o 
   2   3   2     2998.14     2891.34      9.73 o 
   3   3   2     1793.17     1801.81     18.40 o 
   4   3   2      686.66      749.42      5.57 o 
   5   3   2     1266.91     1291.99     14.00 o 
   6   3   2      266.87      265.05      3.52 o 
   7   3   2        9.13       10.37      1.15 o 
   8   3   2       36.97       37.20      2.48 o 
   9   3   2      263.41      268.31      4.60 o 
  -9   4   2      266.76      258.62      8.44 o 
  -8   4   2       23.07       25.39      1.75 o 
  -7   4   2      187.23      197.51      4.31 o 
  -6   4   2       68.14       48.31      1.90 o 
  -5   4   2        2.68        7.72      0.66 o 
  -4   4   2       53.82       40.80      2.38 o 
  -3   4   2      794.11      786.78      7.17 o 
  -2   4   2      644.33      662.04      6.37 o 
  -1   4   2       11.34       13.30      0.83 o 
   0   4   2        0.83        2.15      0.33 o 
   1   4   2       25.96       25.47      1.08 o 
   2   4   2      173.39      164.05      2.52 o 
   3   4   2     3776.36     3865.23     15.68 o 
   4   4   2        1.80        1.77      0.39 o 
   5   4   2     1416.57     1473.00     14.14 o 
   6   4   2       57.25       47.58      1.56 o 
   7   4   2      465.68      465.87      8.01 o 
   8   4   2       11.65       16.26      1.99 o 
   9   4   2       98.66      103.37      3.22 o 
  -9   5   2       24.85       35.89      2.06 o 
  -8   5   2      142.09      147.85      3.59 o 
  -7   5   2       36.46       37.31      1.94 o 
  -6   5   2       13.64       16.42      1.31 o 
  -5   5   2      316.81      316.97      4.14 o 
  -4   5   2       57.84       75.84      3.41 o 
  -3   5   2       17.95       15.22      1.15 o 
  -2   5   2      116.78      110.36      2.23 o 
  -1   5   2        4.02        4.76      0.53 o 
   0   5   2      284.77      353.33      4.18 o 
   1   5   2      685.24      681.05      7.46 o 
   2   5   2      724.23      715.62      5.72 o 
   3   5   2     1372.14     1506.20     13.31 o 
   4   5   2       36.15       29.64      1.39 o 
   5   5   2      958.60      973.98     11.31 o 
   6   5   2        2.33        2.09      0.87 o 
   7   5   2      103.75      105.97      3.04 o 
   8   5   2      311.54      332.90      5.34 o 
   9   5   2      208.26      220.90      4.18 o 
  -9   6   2      141.74      147.94      5.03 o 
  -8   6   2       12.44       11.75      1.07 o 
  -7   6   2       32.40       40.35      1.86 o 
  -6   6   2      337.44      342.06      5.55 o 
  -5   6   2      259.09      263.36      3.60 o 
  -4   6   2      313.50      323.18      4.66 o 
  -3   6   2      322.36      369.53      5.83 o 
  -2   6   2      402.13      365.60      4.46 o 
  -1   6   2      609.67      623.20      5.74 o 
   0   6   2     1822.21     1838.73     10.02 o 
   1   6   2      385.69      400.00      4.38 o 
   2   6   2     3294.83     3619.18     22.82 o 
   3   6   2      440.90      489.48      6.16 o 
   4   6   2      275.93      254.76      3.56 o 
   5   6   2        1.08        0.29      0.52 o 
   6   6   2      297.79      322.83      4.75 o 
   7   6   2      154.84      163.92      3.64 o 
   8   6   2      298.22      303.26      3.96 o 
  -8   7   2      142.05      153.33      3.84 o 
  -7   7   2        0.18        0.84      0.74 o 
  -6   7   2       13.88       16.55      1.42 o 
  -5   7   2       41.50       38.86      1.71 o 
  -4   7   2     1748.25     1705.56     11.55 o 
  -3   7   2       56.70       51.41      2.03 o 
  -2   7   2     1370.90     1340.20     10.90 o 
  -1   7   2       75.00       70.69      1.70 o 
   0   7   2      943.11     1053.55      8.04 o 
   1   7   2      424.92      452.21      6.53 o 
   2   7   2     1296.65     1287.41     13.14 o 
   3   7   2       17.41       19.54      1.12 o 
   4   7   2     2822.29     2854.66     62.16 o 
   5   7   2      112.06      109.88      3.18 o 
   6   7   2      201.26      204.78      5.62 o 
   7   7   2      319.63      317.15      4.67 o 
   8   7   2       12.68       17.05      1.12 o 
  -8   8   2       74.83       80.62      2.70 o 
  -7   8   2       49.09       42.39      1.92 o 
  -6   8   2      307.77      330.86      6.96 o 
  -5   8   2       60.63       54.76      2.51 o 
  -4   8   2       36.15       42.35      1.77 o 
  -3   8   2      193.62      210.69      3.20 o 
  -2   8   2        9.61       14.01      3.45 o 
  -1   8   2      283.32      288.46      4.49 o 
   0   8   2      508.93      565.79      6.27 o 
   1   8   2       46.99       40.06      2.09 o 
   2   8   2      384.58      455.56      5.40 o 
   3   8   2       94.42      110.99      2.86 o 
   4   8   2       28.46       23.96      1.49 o 
   5   8   2        5.30        6.99      0.95 o 
   6   8   2      517.96      526.41      7.47 o 
   7   8   2        1.40        1.53      0.64 o 
   8   8   2        3.43        3.80      0.86 o 
  -7   9   2       12.97       11.37      1.05 o 
  -6   9   2        7.47        8.43      1.02 o 
  -5   9   2      332.34      324.73      5.87 o 
  -4   9   2       93.29      107.82      3.56 o 
  -3   9   2      201.43      199.48      4.53 o 
  -2   9   2      302.33      314.57      4.71 o 
  -1   9   2       55.89       45.12      1.46 o 
   0   9   2      124.43      137.09      2.65 o 
   1   9   2      178.29      179.06      3.05 o 
   2   9   2       94.20       75.22      2.19 o 
   3   9   2       52.00       42.95      2.45 o 
   4   9   2      492.79      530.88      7.35 o 
   5   9   2      245.03      270.42      4.53 o 
   6   9   2       21.87       22.53      1.42 o 
   7   9   2       28.39       29.95      1.83 o 
  -7  10   2      173.43      188.74      4.08 o 
  -6  10   2       43.90       54.33      2.69 o 
  -5  10   2        5.86        5.31      0.88 o 
  -4  10   2       12.87       10.81      1.20 o 
  -3  10   2      309.86      290.84      7.52 o 
  -2  10   2       27.45       31.43      2.33 o 
  -1  10   2      674.31      684.06     10.21 o 
   0  10   2      735.50      782.95     10.59 o 
   1  10   2      220.37      211.45      4.70 o 
   2  10   2       15.42       13.00      1.86 o 
   3  10   2      259.36      275.80      6.19 o 
   4  10   2       40.08       40.36      1.87 o 
   5  10   2       71.83       71.24      2.17 o 
   6  10   2       12.02       10.92      1.06 o 
   7  10   2      173.50      184.33      5.36 o 
  -6  11   2       15.63       16.59      1.11 o 
  -5  11   2        5.83        5.87      0.86 o 
  -4  11   2       36.94       30.12      1.76 o 
  -3  11   2      255.97      259.71      6.24 o 
  -2  11   2      689.50      706.49      8.85 o 
  -1  11   2       58.81       55.91      3.03 o 
   0  11   2        0.01        0.21      0.84 o 
   1  11   2        3.85        2.80      0.71 o 
   2  11   2      573.36      581.40     17.71 o 
   3  11   2      128.07      123.16      3.52 o 
   4  11   2       90.32      102.96      2.49 o 
   5  11   2      171.75      173.26      4.87 o 
   6  11   2       21.93       20.42      2.16 o 
  -5  12   2       73.36       73.38      2.73 o 
  -4  12   2      210.27      208.62      5.46 o 
  -3  12   2        2.30        2.21      1.08 o 
  -2  12   2       23.62       25.68      2.49 o 
  -1  12   2        7.71        5.81      1.14 o 
   0  12   2      390.14      403.89      7.43 o 
   1  12   2       11.76       11.37      1.26 o 
   2  12   2        0.09        1.05      1.32 o 
   3  12   2       64.45       67.70      2.77 o 
   4  12   2       85.26       83.46      2.03 o 
   5  12   2       16.62       14.96      1.15 o 
  -4  13   2        4.14        2.43      0.47 o 
  -3  13   2       33.36       30.32      2.13 o 
  -2  13   2      778.11      758.90     11.11 o 
  -1  13   2       13.40       12.89      1.30 o 
   0  13   2       45.59       53.91      2.61 o 
   1  13   2        0.49        0.45      1.06 o 
   2  13   2      123.28      116.18      4.52 o 
   3  13   2        7.16        7.59      0.94 o 
  -2  14   2        6.82       13.00      1.20 o 
  -1  14   2       83.13       80.02      2.89 o 
   0  14   2       51.02       43.33      2.28 o 
   1  14   2        4.59        5.00      0.91 o 
   2  14   2       44.44       49.53      2.12 o 
  -9   0   3       83.91       86.20      2.78 o 
  -7   0   3       15.49       12.08      2.42 o 
  -5   0   3      638.34      650.83     13.35 o 
  -3   0   3     1647.13     1693.13     13.51 o 
  -1   0   3    18129.37    12944.37    477.17 o 
   1   0   3      151.40      119.41      2.51 o 
   3   0   3       26.90       21.63      0.96 o 
   5   0   3      220.49      220.30      8.49 o 
   7   0   3      596.44      579.65     27.00 o 
   9   0   3      126.32      126.70      3.51 o 
  -9   1   3       93.82       91.86      2.13 o 
  -8   1   3        9.68       10.41      1.11 o 
  -7   1   3      230.80      236.49      6.69 o 
  -6   1   3       93.16       65.63      2.14 o 
  -5   1   3      527.61      604.32      9.14 o 
  -4   1   3      122.70      107.97      3.49 o 
  -3   1   3     1260.33     1193.62      6.52 o 
  -2   1   3       46.00       52.59      1.09 o 
  -1   1   3        3.97        2.03      0.54 o 
   0   1   3      479.84      446.45      2.55 o 
   1   1   3     4725.41     4532.53     15.20 o 
   2   1   3      369.52      406.89      4.05 o 
   3   1   3       44.80       62.11      1.49 o 
   4   1   3       44.27       36.56      1.63 o 
   5   1   3       28.17       18.23      1.84 o 
   6   1   3      601.68      587.18      6.45 o 
   7   1   3      528.06      506.01      9.36 o 
   8   1   3        3.04        4.34      0.81 o 
   9   1   3      487.82      468.75      6.29 o 
  -9   2   3        2.33        2.19      0.72 o 
  -8   2   3       56.16       55.35      2.83 o 
  -7   2   3      330.57      352.36      6.01 o 
  -6   2   3       50.21       51.96      1.78 o 
  -5   2   3      925.63      945.51     21.67 o 
  -4   2   3      731.64      814.51      9.75 o 
  -3   2   3       57.65       62.16      1.76 o 
  -2   2   3      130.37      114.41      2.40 o 
  -1   2   3      590.93      571.16      4.72 o 
   0   2   3     1267.43     1315.78      6.69 o 
   1   2   3        6.59        3.81      0.35 o 
   2   2   3      263.73      245.24      2.96 o 
   3   2   3      681.56      684.10      9.06 o 
   4   2   3      711.50      739.39      9.75 o 
   5   2   3       14.24       12.14      1.39 o 
   6   2   3      194.13      199.39      3.20 o 
   7   2   3      122.94      132.51      3.12 o 
   8   2   3      529.64      560.60      7.20 o 
   9   2   3        4.04        3.78      0.80 o 
  -9   3   3       19.68       22.88      1.77 o 
  -8   3   3        6.84        3.89      1.03 o 
  -7   3   3       24.25       26.17      1.87 o 
  -6   3   3      152.56      127.30      3.29 o 
  -5   3   3      303.66      287.13      6.50 o 
  -4   3   3      696.47      715.62      9.53 o 
  -3   3   3      449.54      486.41      7.16 o 
  -2   3   3       69.76       86.71      1.51 o 
  -1   3   3       71.55       86.03      1.61 o 
   0   3   3     4071.92     3851.57     13.33 o 
   1   3   3      177.09      203.20      3.00 o 
   2   3   3     2744.23     2790.81     31.47 o 
   3   3   3       13.21        9.19      0.83 o 
   4   3   3       14.72       22.26      1.46 o 
   5   3   3        2.65        2.22      0.65 o 
   6   3   3      913.40      959.23      6.86 o 
   7   3   3      233.84      215.00      3.82 o 
   8   3   3        6.07        6.19      1.22 o 
   9   3   3      206.24      196.96      3.32 o 
  -9   4   3        0.30        0.23      0.72 o 
  -8   4   3        4.73        4.82      0.93 o 
  -7   4   3      182.85      186.05      4.21 o 
  -6   4   3      285.17      316.56      5.00 o 
  -5   4   3      206.74      196.75      3.40 o 
  -4   4   3      223.13      196.14      5.33 o 
  -3   4   3       82.82      103.93      2.62 o 
  -2   4   3      515.92      500.23      4.24 o 
  -1   4   3      751.65      748.17      5.26 o 
   0   4   3     5169.11     5325.45     51.15 o 
   1   4   3      943.15      902.82      5.49 o 
   2   4   3      264.71      195.34      2.98 o 
   3   4   3      415.24      441.69      5.45 o 
   4   4   3     1109.07     1214.46      9.98 o 
   5   4   3      450.68      425.29      4.09 o 
   6   4   3        3.93        7.79      0.76 o 
   7   4   3        0.41        0.97      0.53 o 
   8   4   3       26.43       29.64      2.02 o 
   9   4   3       37.71       34.74      2.53 o 
  -9   5   3       15.01       15.71      1.31 o 
  -8   5   3       27.26       28.01      1.68 o 
  -7   5   3      145.93      145.88      3.69 o 
  -6   5   3       16.22       13.10      1.11 o 
  -5   5   3       40.84       46.04      1.58 o 
  -4   5   3      275.21      295.22      6.78 o 
  -3   5   3      222.83      180.94      3.77 o 
  -2   5   3     1029.50     1185.02      7.32 o 
  -1   5   3       20.19       32.78      1.25 o 
   0   5   3       14.68        6.96      0.69 o 
   1   5   3      537.94      507.41      6.36 o 
   2   5   3     2992.08     3188.61     14.24 o 
   3   5   3      244.05      239.94      3.79 o 
   4   5   3        1.19        2.12      0.55 o 
   5   5   3       53.69       57.44      1.63 o 
   6   5   3        6.08        3.30      0.66 o 
   7   5   3      752.87      768.74      6.92 o 
   8   5   3        0.40        1.71      0.76 o 
   9   5   3       22.64       21.83      1.79 o 
  -8   6   3        7.59       11.17      0.99 o 
  -7   6   3       48.61       49.18      1.89 o 
  -6   6   3      251.63      248.13      4.79 o 
  -5   6   3     1279.59     1249.05     18.41 o 
  -4   6   3      214.63      242.97      3.71 o 
  -3   6   3        5.27        6.89      0.92 o 
  -2   6   3      889.18      865.76      7.76 o 
  -1   6   3      201.01      167.99      2.71 o 
   0   6   3     3363.02     3860.90     17.15 o 
   1   6   3      255.39      297.63      4.07 o 
   2   6   3        1.88        8.96      0.97 o 
   3   6   3      484.57      437.81     11.15 o 
   4   6   3      296.09      314.50      3.90 o 
   5   6   3      698.34      659.39      5.78 o 
   6   6   3      234.42      225.95      3.92 o 
   7   6   3       20.18       20.09      1.13 o 
   8   6   3       24.95       17.96      1.22 o 
  -8   7   3        0.04       -0.55      0.85 o 
  -7   7   3      537.46      563.59      6.24 o 
  -6   7   3      441.80      435.28      5.85 o 
  -5   7   3      169.74      156.95      3.37 o 
  -4   7   3      736.69      737.00      6.92 o 
  -3   7   3     1023.19     1072.42      8.41 o 
  -2   7   3     1867.15     1985.53     11.99 o 
  -1   7   3       46.95       51.01      1.63 o 
   0   7   3      379.75      402.51      5.86 o 
   1   7   3      188.05      186.50      3.46 o 
   2   7   3        4.61       18.95      1.43 o 
   3   7   3      854.01      867.10      7.89 o 
   4   7   3        0.60        1.30      0.63 o 
   5   7   3      139.73      114.38      3.27 o 
   6   7   3        0.26        0.05      0.51 o 
   7   7   3      256.33      279.49      4.71 o 
   8   7   3        0.55        1.97      0.56 o 
  -8   8   3      141.25      137.61      3.35 o 
  -7   8   3       25.83       24.66      1.47 o 
  -6   8   3      315.21      328.54      5.63 o 
  -5   8   3       13.12       15.27      1.43 o 
  -4   8   3     1368.06     1342.83     12.13 o 
  -3   8   3      390.05      370.07      5.23 o 
  -2   8   3     1217.85     1223.45     17.66 o 
  -1   8   3      337.96      329.29      3.88 o 
   0   8   3      186.20      191.44      3.16 o 
   1   8   3       19.66       24.02      1.18 o 
   2   8   3      128.54      119.90      2.65 o 
   3   8   3      896.93      884.74      8.24 o 
   4   8   3        5.93       12.23      1.34 o 
   5   8   3      314.23      332.66      5.54 o 
   6   8   3        0.46        0.87      0.42 o 
   7   8   3        1.70        1.73      0.53 o 
  -7   9   3       51.53       54.88      2.14 o 
  -6   9   3      632.56      624.63     10.84 o 
  -5   9   3        1.32        0.74      0.72 o 
  -4   9   3      914.31      956.15     16.35 o 
  -3   9   3       92.77       93.88      3.88 o 
  -2   9   3      671.60      689.06      7.46 o 
  -1   9   3      438.43      403.36      5.37 o 
   0   9   3      392.57      397.46      4.25 o 
   1   9   3      832.51      792.40      6.88 o 
   2   9   3        3.33        4.54      0.60 o 
   3   9   3        3.19        1.67      0.66 o 
   4   9   3       56.28       48.01      2.28 o 
   5   9   3        4.33        3.72      0.83 o 
   6   9   3        2.25        4.44      0.55 o 
   7   9   3       45.96       47.22      1.98 o 
  -7  10   3       13.60       15.31      1.15 o 
  -6  10   3      107.82      117.44      2.93 o 
  -5  10   3        3.81        4.96      0.85 o 
  -4  10   3      557.68      568.49      9.11 o 
  -3  10   3        0.53        0.28      0.83 o 
  -2  10   3     1698.02     1745.37     16.79 o 
  -1  10   3       88.40       88.61      3.74 o 
   0  10   3       28.48       24.43      1.71 o 
   1  10   3        2.08        0.13      0.51 o 
   2  10   3      246.45      235.19      4.94 o 
   3  10   3      106.22       94.50      3.68 o 
   4  10   3      160.41      179.45      4.38 o 
   5  10   3        5.86        3.99      0.75 o 
   6  10   3       15.74       19.88      1.26 o 
  -6  11   3       83.22       88.42      2.91 o 
  -5  11   3       19.52       21.35      1.47 o 
  -4  11   3       58.67       64.27      2.22 o 
  -3  11   3       10.85       11.49      1.47 o 
  -2  11   3        0.73        0.90      0.93 o 
  -1  11   3        7.14        7.20      1.50 o 
   0  11   3      544.25      578.68      7.90 o 
   1  11   3       17.85       16.25      1.33 o 
   2  11   3      207.33      196.76      6.77 o 
   3  11   3       61.32       55.87      2.61 o 
   4  11   3      103.32      100.83      2.76 o 
   5  11   3       22.32       21.59      1.36 o 
   6  11   3      165.36      169.58      5.26 o 
  -5  12   3       20.57       23.19      1.47 o 
  -4  12   3       18.12       16.28      1.34 o 
  -3  12   3        0.15        1.37      0.85 o 
  -2  12   3       41.63       43.58      3.06 o 
  -1  12   3        2.15        2.23      0.95 o 
   0  12   3        0.03        6.13      5.89 o 
   1  12   3        2.67        1.61      0.74 o 
   2  12   3      254.27      247.00      6.79 o 
   3  12   3       31.35       29.55      1.67 o 
   4  12   3       26.11       30.29      1.42 o 
  -4  13   3       11.09       12.60      1.06 o 
  -3  13   3       95.32      103.39      2.94 o 
  -2  13   3        1.28        1.18      1.17 o 
  -1  13   3      146.13      144.24      3.86 o 
   0  13   3        6.32        6.15      1.55 o 
   1  13   3      127.54      125.53      4.47 o 
   2  13   3      171.00      179.43      6.96 o 
   3  13   3      308.33      337.34      5.09 o 
  -2  14   3       38.29       32.61      1.34 o 
  -1  14   3       50.53       50.21      2.08 o 
   0  14   3       81.91       83.20      5.06 o 
   1  14   3      242.00      241.49      5.17 o 
   2  14   3       16.63       16.12      1.91 o 
  -8   0   4        0.67        1.23      0.96 o 
  -6   0   4     1373.42     1338.24     21.51 o 
  -4   0   4      472.94      418.52     10.46 o 
  -2   0   4     1208.55     1267.04      5.91 o 
   0   0   4    10529.35     9006.09    153.70 o 
   2   0   4      200.95      183.27      3.27 o 
   4   0   4      203.58      237.84      5.80 o 
   6   0   4       52.93       54.86      2.53 o 
   8   0   4        1.78        2.10      1.10 o 
  -9   1   4       59.47       64.31      1.79 o 
  -8   1   4      179.40      179.11      4.55 o 
  -7   1   4      314.05      304.14      7.49 o 
  -6   1   4       96.23       94.83      2.62 o 
  -5   1   4      319.01      312.62      6.99 o 
  -4   1   4      753.22      714.11      9.98 o 
  -3   1   4      218.93      230.79      3.79 o 
  -2   1   4      498.97      411.91      5.31 o 
  -1   1   4      112.79       88.96      1.25 o 
   0   1   4     2762.17     2775.86     12.09 o 
   1   1   4      119.38      106.40      1.39 o 
   2   1   4      399.09      350.96      2.59 o 
   3   1   4       87.51       94.24      1.95 o 
   4   1   4       43.24       55.75      2.34 o 
   5   1   4      308.76      257.83      4.28 o 
   6   1   4       85.89       72.86      1.93 o 
   7   1   4       12.76       13.97      1.16 o 
   8   1   4       17.34       14.69      1.22 o 
   9   1   4        0.27        0.51      0.55 o 
  -9   2   4       92.33       83.54      2.15 o 
  -8   2   4       42.34       44.53      2.47 o 
  -7   2   4      317.97      334.42      7.05 o 
  -6   2   4      381.14      376.95      5.40 o 
  -5   2   4       10.88       10.66      1.02 o 
  -4   2   4      650.33      652.89      8.81 o 
  -3   2   4      127.97      155.55      3.96 o 
  -2   2   4     2045.81     1954.65      9.03 o 
  -1   2   4      154.96      139.78      1.57 o 
   0   2   4        3.40        9.67      0.53 o 
   1   2   4     1007.04      990.73     15.81 o 
   2   2   4        1.01        2.56      0.44 o 
   3   2   4        5.05        3.15      0.50 o 
   4   2   4       70.23       58.23      2.23 o 
   5   2   4      122.12      116.49      2.31 o 
   6   2   4      243.99      274.00      3.87 o 
   7   2   4     1162.47     1170.16     12.03 o 
   8   2   4        0.71        0.46      0.57 o 
   9   2   4       62.26       61.38      3.38 o 
  -9   3   4      275.61      293.13      4.72 o 
  -8   3   4        0.79        1.51      0.80 o 
  -7   3   4      454.66      443.75      7.05 o 
  -6   3   4      212.83      229.33      3.91 o 
  -5   3   4      762.05      714.54      9.58 o 
  -4   3   4      683.49      678.89      8.38 o 
  -3   3   4       48.39       28.64      1.87 o 
  -2   3   4      598.13      603.26      7.46 o 
  -1   3   4      377.44      350.87      4.14 o 
   0   3   4        5.46       10.87      0.76 o 
   1   3   4      881.88      823.47      8.44 o 
   2   3   4       97.33      117.07      2.63 o 
   3   3   4       16.04       11.74      0.86 o 
   4   3   4      745.52      801.90      8.11 o 
   5   3   4      652.50      653.15      5.44 o 
   6   3   4      158.83      147.29      3.14 o 
   7   3   4       42.12       46.01      1.99 o 
   8   3   4        1.49        1.59      0.59 o 
   9   3   4      226.75      230.00      6.21 o 
  -9   4   4       60.39       61.27      2.46 o 
  -8   4   4       72.46       74.86      3.03 o 
  -7   4   4      415.82      445.02      7.03 o 
  -6   4   4      145.51      135.67      3.54 o 
  -5   4   4       47.57       51.15      1.54 o 
  -4   4   4       32.15       30.51      2.21 o 
  -3   4   4      308.96      264.06      4.23 o 
  -2   4   4       85.37      112.31      4.11 o 
  -1   4   4      385.36      467.78      5.41 o 
   0   4   4     1264.81     1388.20      8.78 o 
   1   4   4       16.42        4.54      0.65 o 
   2   4   4     3090.35     3359.85     18.79 o 
   3   4   4     2080.04     1935.17     16.98 o 
   4   4   4       87.61       76.76      2.33 o 
   5   4   4      141.33      135.83      2.26 o 
   6   4   4       88.11       86.08      2.10 o 
   7   4   4      359.98      380.89      4.78 o 
   8   4   4        7.31       10.21      1.15 o 
   9   4   4      228.95      230.24      5.69 o 
  -9   5   4       86.88       88.96      3.73 o 
  -8   5   4      185.06      178.80      4.39 o 
  -7   5   4       41.73       40.34      1.97 o 
  -6   5   4       23.46       20.72      1.21 o 
  -5   5   4       53.18       57.37      1.68 o 
  -4   5   4        0.67        3.28      0.60 o 
  -3   5   4      587.00      594.49      6.98 o 
  -2   5   4        6.27        4.68      0.58 o 
  -1   5   4        8.17       22.71      1.33 o 
   0   5   4      676.57      777.43      9.61 o 
   1   5   4       56.62       49.01      2.79 o 
   2   5   4      659.83      713.17      6.34 o 
   3   5   4      448.76      401.98      5.14 o 
   4   5   4       24.21       33.07      1.12 o 
   5   5   4      721.33      702.16      6.72 o 
   6   5   4      139.26      130.98      2.69 o 
   7   5   4      136.27      138.81      2.81 o 
   8   5   4       95.91       99.41      2.93 o 
  -8   6   4       35.56       30.68      1.89 o 
  -7   6   4       15.90       15.45      1.10 o 
  -6   6   4      553.03      522.61      7.80 o 
  -5   6   4      116.87      118.71      2.85 o 
  -4   6   4      165.97      165.48      3.18 o 
  -3   6   4       72.22       70.25      2.26 o 
  -2   6   4       16.74       26.43      1.35 o 
  -1   6   4        0.24        1.35      0.49 o 
   0   6   4      166.96      133.89      3.98 o 
   1   6   4        8.54        9.26      1.01 o 
   2   6   4      709.87      742.09     12.92 o 
   3   6   4       60.15       65.02      1.94 o 
   4   6   4      426.89      431.55      5.04 o 
   5   6   4      553.40      564.61      7.78 o 
   6   6   4        4.33        3.99      0.64 o 
   7   6   4      165.52      164.68      3.14 o 
   8   6   4       29.29       27.73      1.88 o 
  -8   7   4      152.82      157.87      5.23 o 
  -7   7   4        2.87        2.83      0.60 o 
  -6   7   4       44.61       50.96      1.78 o 
  -5   7   4      164.34      156.27      3.37 o 
  -4   7   4      645.00      615.16      6.44 o 
  -3   7   4      138.11      148.73      2.96 o 
  -2   7   4      297.89      290.52      3.91 o 
  -1   7   4       51.44       51.23      1.98 o 
   0   7   4      549.51      608.61      7.65 o 
   1   7   4      744.72      805.43      9.14 o 
   2   7   4      266.58      235.81      3.69 o 
   3   7   4      237.67      218.56      3.44 o 
   4   7   4       48.59       57.09      2.00 o 
   5   7   4      165.25      163.58      3.88 o 
   6   7   4       89.20       97.18      2.46 o 
   7   7   4        5.62        3.01      0.59 o 
   8   7   4        5.00        8.37      0.88 o 
  -7   8   4      121.62      120.30      2.84 o 
  -6   8   4       25.14       28.96      1.35 o 
  -5   8   4        7.43       12.99      1.32 o 
  -4   8   4        1.27        1.92      0.83 o 
  -3   8   4       93.90       85.69      2.60 o 
  -2   8   4        9.30        4.81      0.70 o 
  -1   8   4       56.29       69.15      2.01 o 
   0   8   4       60.31       47.69      1.64 o 
   1   8   4      724.69      683.36      5.93 o 
   2   8   4      214.31      194.04      3.22 o 
   3   8   4      161.03      167.02      4.10 o 
   4   8   4       18.65       21.28      2.92 o 
   5   8   4      166.06      158.50      3.78 o 
   6   8   4       77.88       79.61      2.28 o 
   7   8   4        2.05        3.80      0.90 o 
  -7   9   4       31.43       32.37      1.93 o 
  -6   9   4      105.85       90.52      2.74 o 
  -5   9   4      163.87      173.36      4.98 o 
  -4   9   4       37.71       36.26      2.43 o 
  -3   9   4       28.80       18.30      1.81 o 
  -2   9   4      273.70      296.99      8.37 o 
  -1   9   4      393.85      365.25      6.68 o 
   0   9   4      248.78      217.63      3.07 o 
   1   9   4       59.71       74.66      1.96 o 
   2   9   4       62.31       67.24      2.68 o 
   3   9   4      698.47      654.74      7.49 o 
   4   9   4      116.74      116.07      4.35 o 
   5   9   4      374.64      407.57      6.46 o 
   6   9   4       63.59       63.38      2.12 o 
   7   9   4        0.27        0.28      0.62 o 
  -6  10   4       80.90       72.33      2.11 o 
  -5  10   4        8.59        6.85      1.11 o 
  -4  10   4       62.38       50.63      2.41 o 
  -3  10   4      687.49      698.28     10.55 o 
  -2  10   4      254.03      251.08      6.40 o 
  -1  10   4       93.04      111.68      5.17 o 
   0  10   4      136.14      121.65      4.23 o 
   1  10   4      675.75      676.54      8.22 o 
   2  10   4       30.99       31.88      1.89 o 
   3  10   4      178.36      202.24      4.62 o 
   4  10   4      162.82      175.17      4.34 o 
   5  10   4        5.06        6.66      0.86 o 
   6  10   4        9.10        9.94      0.86 o 
  -6  11   4        0.60        0.74      0.61 o 
  -5  11   4       48.05       54.27      1.93 o 
  -4  11   4       21.74       21.86      1.28 o 
  -3  11   4       38.97       36.79      2.37 o 
  -2  11   4      434.48      392.93      7.60 o 
  -1  11   4      677.50      689.13     12.33 o 
   0  11   4      141.27      154.67      3.91 o 
   1  11   4      135.03      126.75      4.15 o 
   2  11   4      420.78      444.50     10.42 o 
   3  11   4      128.81      128.10      4.19 o 
   4  11   4      185.07      203.92      3.77 o 
   5  11   4      154.13      157.32      3.01 o 
  -5  12   4        5.55        4.18      0.80 o 
  -4  12   4       10.66        9.56      1.01 o 
  -3  12   4      297.01      298.43      8.52 o 
  -2  12   4        2.42        0.68      1.11 o 
  -1  12   4       29.33       28.11      2.38 o 
   0  12   4      490.16      490.17      8.88 o 
   1  12   4       13.91       10.84      1.50 o 
   2  12   4       77.91       99.80      4.41 o 
   3  12   4       22.77       22.30      1.71 o 
   4  12   4      698.74      691.20      8.88 o 
  -3  13   4       33.62       32.27      1.53 o 
  -2  13   4      584.81      585.24      9.77 o 
  -1  13   4        3.32        3.27      0.67 o 
   0  13   4       18.22       24.33      1.79 o 
   1  13   4       55.61       52.51      2.76 o 
   2  13   4      630.59      651.36      9.74 o 
   3  13   4       38.52       46.90      2.01 o 
  -1  14   4      216.63      219.81      6.17 o 
   0  14   4      317.94      298.64     32.86 o 
   1  14   4       43.51       42.31      1.98 o 
  -9   0   5      504.36      538.72      7.34 o 
  -7   0   5      382.54      388.16     11.91 o 
  -5   0   5      744.11      702.65     21.21 o 
  -3   0   5      408.05      476.78      6.43 o 
  -1   0   5     7039.22     6273.12     23.10 o 
   1   0   5     1243.09     1378.40      7.08 o 
   3   0   5       15.48       12.00      1.32 o 
   5   0   5      740.53      755.88     10.56 o 
   7   0   5       80.10       72.73      3.37 o 
   9   0   5      114.35      105.31      3.95 o 
  -9   1   5       71.82       65.66      1.64 o 
  -8   1   5      100.49      100.92      3.03 o 
  -7   1   5      455.37      446.22      8.96 o 
  -6   1   5      236.72      229.91      4.10 o 
  -5   1   5       25.39       27.70      1.59 o 
  -4   1   5      116.98      114.68      4.26 o 
  -3   1   5      547.94      553.80      6.35 o 
  -2   1   5      460.67      547.74      4.41 o 
  -1   1   5     1621.95     1804.94      9.28 o 
   0   1   5     1748.75     1793.85      7.90 o 
   1   1   5     2956.95     2961.58      9.53 o 
   2   1   5      929.49      926.15      8.89 o 
   3   1   5       15.47       15.87      0.96 o 
   4   1   5        5.49        3.63      0.95 o 
   5   1   5      144.96      152.47      3.15 o 
   6   1   5        7.40        8.10      0.86 o 
   7   1   5      772.37      763.34      6.87 o 
   8   1   5       55.54       52.21      2.42 o 
   9   1   5      126.37      122.99      2.93 o 
  -9   2   5       50.43       57.20      1.47 o 
  -8   2   5       84.01       79.54      3.08 o 
  -7   2   5        0.10       -0.65      0.94 o 
  -6   2   5      353.45      329.40      9.24 o 
  -5   2   5      934.50      931.81      9.28 o 
  -4   2   5       31.97       20.90      1.45 o 
  -3   2   5      304.05      326.38      5.12 o 
  -2   2   5     1129.78     1043.01      7.25 o 
  -1   2   5      156.81      163.28      3.71 o 
   0   2   5     1414.72     1484.83      7.46 o 
   1   2   5       59.74       42.50      1.54 o 
   2   2   5      528.68      461.80      7.41 o 
   3   2   5      407.40      455.72      5.75 o 
   4   2   5      231.15      216.73      5.70 o 
   5   2   5       31.87       36.49      1.59 o 
   6   2   5      535.36      519.78      7.60 o 
   7   2   5        1.58        3.69      0.89 o 
   8   2   5       92.93       96.51      3.18 o 
   9   2   5       25.59       24.60      1.96 o 
  -9   3   5       45.84       48.87      2.30 o 
  -8   3   5      389.68      370.39      6.38 o 
  -7   3   5       43.13       53.49      2.42 o 
  -6   3   5      746.57      730.70      8.69 o 
  -5   3   5      138.18      147.31      2.73 o 
  -4   3   5      261.32      251.86      5.07 o 
  -3   3   5      427.43      408.70      9.77 o 
  -2   3   5      145.47      163.52      3.14 o 
  -1   3   5      200.09      211.50      4.07 o 
   0   3   5     2705.61     2573.31     11.99 o 
   1   3   5       34.06       36.78      2.01 o 
   2   3   5      192.35      186.57      5.55 o 
   3   3   5       13.29       18.88      1.27 o 
   4   3   5      217.09      188.01      4.14 o 
   5   3   5       14.66       16.04      0.95 o 
   6   3   5      125.23      129.83      3.84 o 
   7   3   5      138.68      138.39      3.72 o 
   8   3   5      355.01      345.85      6.37 o 
   9   3   5        1.48        1.03      0.59 o 
  -9   4   5        4.31        7.40      1.31 o 
  -8   4   5      151.17      160.09      4.06 o 
  -7   4   5        8.82        8.35      1.11 o 
  -6   4   5        9.11       13.64      1.07 o 
  -5   4   5      182.79      178.90      2.73 o 
  -4   4   5      968.77      935.42      8.68 o 
  -3   4   5      319.95      349.76      7.08 o 
  -2   4   5        4.55        2.94      0.81 o 
  -1   4   5      274.21      311.83      4.85 o 
   0   4   5      381.85      364.72      4.88 o 
   1   4   5       64.46       51.69      2.51 o 
   2   4   5     1569.19     1577.20     15.48 o 
   3   4   5       29.05       28.70      2.50 o 
   4   4   5        0.72        2.20      0.39 o 
   5   4   5      300.08      283.42      3.75 o 
   6   4   5      637.53      637.16      7.30 o 
   7   4   5        9.71       12.08      1.34 o 
   8   4   5       83.07       94.94      3.77 o 
  -8   5   5      165.93      154.18      3.73 o 
  -7   5   5       77.03       82.99      2.85 o 
  -6   5   5      127.56      140.12      3.17 o 
  -5   5   5      112.98      105.68      2.31 o 
  -4   5   5       54.65       53.10      1.81 o 
  -3   5   5       97.86      125.36      4.77 o 
  -2   5   5        0.99        2.34      0.59 o 
  -1   5   5       21.08       20.61      1.32 o 
   0   5   5        1.80        2.81      0.59 o 
   1   5   5     1026.91     1044.70     27.78 o 
   2   5   5        7.91        4.55      0.83 o 
   3   5   5      122.31      117.16      3.45 o 
   4   5   5     1383.23     1389.91      9.11 o 
   5   5   5       38.35       35.75      1.53 o 
   6   5   5        5.18        6.92      0.99 o 
   7   5   5      995.46      936.02     11.74 o 
   8   5   5      258.33      252.48      5.56 o 
  -8   6   5      296.10      301.27     13.89 o 
  -7   6   5        0.33        0.60      0.51 o 
  -6   6   5      476.14      475.45      5.30 o 
  -5   6   5      955.30      975.40      9.01 o 
  -4   6   5        2.55        0.91      0.47 o 
  -3   6   5       26.83       29.62      1.67 o 
  -2   6   5       19.46       25.12      2.47 o 
  -1   6   5      472.40      476.28     10.34 o 
   0   6   5      409.39      409.22      7.38 o 
   1   6   5      705.44      681.43     13.76 o 
   2   6   5       85.17       83.65      3.05 o 
   3   6   5      341.91      342.86      3.75 o 
   4   6   5      112.21      112.96      2.39 o 
   5   6   5      434.95      443.74      6.47 o 
   6   6   5      100.76      100.66      3.21 o 
   7   6   5       15.98       18.59      1.23 o 
   8   6   5       35.22       29.81      1.74 o 
  -8   7   5      198.68      179.06      5.46 o 
  -7   7   5      451.98      485.29      5.61 o 
  -6   7   5       17.67       15.22      0.99 o 
  -5   7   5       86.93       84.51      2.65 o 
  -4   7   5     1323.08     1254.50      9.78 o 
  -3   7   5     1400.40     1355.75     27.08 o 
  -2   7   5      169.58      179.35      3.25 o 
  -1   7   5      169.42      165.64      3.10 o 
   0   7   5      229.42      269.09      4.29 o 
   1   7   5      175.12      161.21      2.76 o 
   2   7   5      115.07      116.26      2.34 o 
   3   7   5     1077.36     1085.09      7.83 o 
   4   7   5      118.38      120.45      4.45 o 
   5   7   5       43.52       34.70      2.08 o 
   6   7   5       19.83       16.34      1.31 o 
   7   7   5      181.90      192.51      3.37 o 
  -7   8   5      157.71      150.76      3.13 o 
  -6   8   5      957.12      903.41     11.80 o 
  -5   8   5       37.40       37.32      2.07 o 
  -4   8   5      155.18      158.43      4.83 o 
  -3   8   5        0.33       -0.29      1.51 o 
  -2   8   5      828.83      791.17      7.88 o 
  -1   8   5      608.55      581.41      6.68 o 
   0   8   5      412.12      421.73      5.77 o 
   1   8   5       17.37       24.93      1.22 o 
   2   8   5      243.25      296.91      4.11 o 
   3   8   5      306.01      273.27      5.70 o 
   4   8   5       60.37       60.26      3.22 o 
   5   8   5      650.72      674.57      8.58 o 
   6   8   5       14.33       17.23      1.52 o 
   7   8   5       12.86       10.83      1.04 o 
  -7   9   5      188.96      189.91      6.03 o 
  -6   9   5      290.48      294.85      4.64 o 
  -5   9   5      185.52      183.62      5.03 o 
  -4   9   5     1113.38     1039.91     10.79 o 
  -3   9   5      105.94       99.44      4.87 o 
  -2   9   5      537.70      531.15     11.19 o 
  -1   9   5       90.86      102.95      5.37 o 
   0   9   5      564.99      558.82      8.78 o 
   1   9   5      109.15      101.12      3.37 o 
   2   9   5      142.63      142.17      4.69 o 
   3   9   5      102.71      123.02      3.85 o 
   4   9   5      296.72      305.44      6.42 o 
   5   9   5        0.77        0.31      0.65 o 
   6   9   5       57.14       61.67      1.98 o 
  -6  10   5      111.05       98.18      2.03 o 
  -5  10   5        0.87        1.56      0.72 o 
  -4  10   5      694.79      665.87     11.05 o 
  -3  10   5      136.38      132.79      4.58 o 
  -2  10   5     2492.85     2352.94     23.29 o 
  -1  10   5       54.77       62.35      3.76 o 
   0  10   5      169.26      160.07      4.73 o 
   1  10   5       15.35       14.60      1.58 o 
   2  10   5      364.19      349.48      7.11 o 
   3  10   5       80.10       72.51      3.37 o 
   4  10   5       88.51       93.91      3.09 o 
   5  10   5       78.26       80.32      2.47 o 
   6  10   5       24.68       17.46      1.49 o 
  -5  11   5        8.58        7.67      0.63 o 
  -4  11   5      144.15      121.35      3.24 o 
  -3  11   5      291.03      274.28      5.45 o 
  -2  11   5      429.38      394.98      7.30 o 
  -1  11   5      250.90      255.01      7.14 o 
   0  11   5     1200.44     1164.14     13.63 o 
   1  11   5       13.28       13.85      1.44 o 
   2  11   5      121.98       97.85      5.71 o 
   3  11   5       36.39       41.23      2.99 o 
   4  11   5      107.66      100.70      4.01 o 
   5  11   5      124.57      130.73      2.92 o 
  -4  12   5      453.05      429.46      8.08 o 
  -3  12   5       43.21       42.53      2.38 o 
  -2  12   5      191.00      170.25      4.03 o 
  -1  12   5      249.47      248.82      4.91 o 
   0  12   5       36.85       25.25      1.55 o 
   1  12   5       35.10       31.66      1.79 o 
   2  12   5      323.44      291.18      7.02 o 
   3  12   5       17.62       14.45      1.11 o 
   4  12   5       16.54       15.83      1.28 o 
  -3  13   5      163.93      152.56      5.19 o 
  -2  13   5       91.56       79.22      2.21 o 
  -1  13   5      162.77      141.40      2.62 o 
   0  13   5       11.36        5.66      1.05 o 
   1  13   5      159.84      151.68      4.63 o 
   2  13   5        0.27        0.74      0.65 o 
   3  13   5      270.12      263.82      6.80 o 
  -8   0   6      107.71      103.33      3.18 o 
  -6   0   6     2974.29     2799.84     79.31 o 
  -4   0   6     4695.01     4749.14     41.79 o 
  -2   0   6     1172.53     1360.46     18.29 o 
   0   0   6    12685.91    12309.51     32.32 o 
   2   0   6       28.18       24.71      1.75 o 
   4   0   6       71.37       84.78      5.59 o 
   6   0   6        5.87        4.20      0.87 o 
   8   0   6      267.16      257.75      8.25 o 
  -9   1   6      140.91      142.27      3.67 o 
  -8   1   6      466.82      479.72      6.32 o 
  -7   1   6       97.54      101.22      3.41 o 
  -6   1   6      256.82      270.87      7.17 o 
  -5   1   6      257.05      255.71      5.71 o 
  -4   1   6     2017.40     2063.44     19.54 o 
  -3   1   6       27.85       22.14      1.42 o 
  -2   1   6     5288.67     5442.30     26.15 o 
  -1   1   6      701.00      687.75      8.88 o 
   0   1   6     1448.29     1527.59      7.93 o 
   1   1   6      934.16      992.75     10.55 o 
   2   1   6     2888.91     3042.82     17.08 o 
   3   1   6       52.26       52.33      2.73 o 
   4   1   6       11.20       14.69      1.16 o 
   5   1   6      540.29      520.91      7.90 o 
   6   1   6      703.45      699.39      6.64 o 
   7   1   6       20.80       16.18      1.11 o 
   8   1   6       52.67       51.54      2.23 o 
  -9   2   6       27.60       25.13      1.22 o 
  -8   2   6       93.46       87.11      3.88 o 
  -7   2   6      152.97      147.25      5.14 o 
  -6   2   6      558.18      525.53     11.92 o 
  -5   2   6        9.22        7.47      0.77 o 
  -4   2   6     1261.33     1314.09     16.83 o 
  -3   2   6       75.42       62.76      2.45 o 
  -2   2   6     1484.71     1578.08     19.11 o 
  -1   2   6        3.51        1.15      0.48 o 
   0   2   6     2119.24     2323.63     10.36 o 
   1   2   6     1789.25     1787.14     10.60 o 
   2   2   6      215.50      250.68      4.29 o 
   3   2   6     2152.35     2151.53     17.17 o 
   4   2   6     1325.86     1370.35     18.65 o 
   5   2   6       33.13       33.28      1.66 o 
   6   2   6       16.46       18.49      1.34 o 
   7   2   6      841.53      850.63      8.27 o 
   8   2   6        3.91        1.42      0.75 o 
  -9   3   6      492.44      478.81      9.75 o 
  -8   3   6        0.32        2.23      0.96 o 
  -7   3   6      135.94      119.66      3.93 o 
  -6   3   6      379.51      387.67      8.88 o 
  -5   3   6      723.96      744.98      8.06 o 
  -4   3   6      149.94      151.69      2.96 o 
  -3   3   6       65.16       81.13      3.42 o 
  -2   3   6      426.78      457.72      5.59 o 
  -1   3   6      682.17      667.04      6.71 o 
   0   3   6      471.98      566.52      8.52 o 
   1   3   6     2209.86     2361.06     31.72 o 
   2   3   6     1080.41     1144.22      9.76 o 
   3   3   6      159.08      152.99      4.54 o 
   4   3   6      278.60      287.78      3.79 o 
   5   3   6     1512.37     1479.56     20.93 o 
   6   3   6       36.35       33.69      1.97 o 
   7   3   6        4.30        4.75      0.97 o 
   8   3   6       62.33       65.64      3.00 o 
  -8   4   6      149.28      132.33      4.45 o 
  -7   4   6      755.93      729.45     15.44 o 
  -6   4   6      577.06      563.57      6.81 o 
  -5   4   6        0.03        0.61      0.52 o 
  -4   4   6       92.35       64.19      2.18 o 
  -3   4   6      235.82      258.94      7.76 o 
  -2   4   6      192.27      184.56      3.84 o 
  -1   4   6      188.40      195.48      3.92 o 
   0   4   6       29.12       26.02      1.44 o 
   1   4   6      248.23      270.32      6.04 o 
   2   4   6     1941.57     1951.13     17.99 o 
   3   4   6     2165.77     2278.19     15.21 o 
   4   4   6       14.28       15.94      0.84 o 
   5   4   6      561.48      541.61      6.24 o 
   6   4   6        0.17       -0.51      0.51 o 
   7   4   6      610.86      594.12      8.37 o 
   8   4   6        9.76       10.24      1.20 o 
  -8   5   6      152.44      143.98      4.29 o 
  -7   5   6       55.02       56.33      2.53 o 
  -6   5   6        5.99        6.96      1.02 o 
  -5   5   6      237.84      224.15      4.90 o 
  -4   5   6      180.23      176.82      3.12 o 
  -3   5   6       41.78       39.49      1.56 o 
  -2   5   6       15.43        9.63      1.02 o 
  -1   5   6        1.74        1.12      0.49 o 
   0   5   6        3.44        5.86      1.07 o 
   1   5   6      570.08      551.41     17.53 o 
   2   5   6     1049.85     1007.64     10.32 o 
   3   5   6     1191.64     1210.85      7.20 o 
   4   5   6      126.02      135.42      2.58 o 
   5   5   6      536.89      551.10      7.09 o 
   6   5   6      178.86      181.29      4.10 o 
   7   5   6        0.83       -0.01      0.63 o 
   8   5   6      187.82      184.72      4.12 o 
  -8   6   6       34.01       37.33      2.59 o 
  -7   6   6       98.81      100.74      2.66 o 
  -6   6   6      597.08      584.95      7.91 o 
  -5   6   6      113.59      116.77      3.05 o 
  -4   6   6       81.65       76.13      2.08 o 
  -3   6   6      155.64      154.87      3.42 o 
  -2   6   6      201.53      195.67      3.31 o 
  -1   6   6     1085.18     1098.13     13.12 o 
   0   6   6      949.83      908.11     12.02 o 
   1   6   6       28.64       28.26      1.44 o 
   2   6   6       89.42      132.66      3.09 o 
   3   6   6        3.61        1.66      0.38 o 
   4   6   6     1094.26     1038.52      9.79 o 
   5   6   6       11.03       10.35      1.08 o 
   6   6   6      116.29      122.04      3.09 o 
   7   6   6      157.61      157.03      3.68 o 
   8   6   6       30.91       33.21      2.39 o 
  -7   7   6       22.79       18.52      1.19 o 
  -6   7   6      293.85      298.41      4.49 o 
  -5   7   6      119.91      133.22      3.62 o 
  -4   7   6      845.97      783.72      8.87 o 
  -3   7   6      198.40      184.46      3.55 o 
  -2   7   6      554.64      546.48      7.25 o 
  -1   7   6       25.40       26.05      1.30 o 
   0   7   6        4.42        9.12      0.81 o 
   1   7   6       55.88       58.32      1.85 o 
   2   7   6     1667.83     1586.15      9.61 o 
   3   7   6        0.31        0.51      0.56 o 
   4   7   6       49.31       63.44      2.48 o 
   5   7   6       71.01       65.95      2.75 o 
   6   7   6      189.98      182.44      3.34 o 
   7   7   6        1.62        2.82      0.54 o 
  -7   8   6      140.69      135.46      5.09 o 
  -6   8   6       75.92       67.53      1.95 o 
  -5   8   6       97.37       89.40      2.90 o 
  -4   8   6      299.36      289.49      6.36 o 
  -3   8   6       36.37       42.44      2.49 o 
  -2   8   6      355.93      344.74      8.76 o 
  -1   8   6       13.68       15.75      1.19 o 
   0   8   6      990.14      926.86     12.87 o 
   1   8   6       43.48       40.15      1.72 o 
   2   8   6      239.77      228.30      4.98 o 
   3   8   6        4.63        8.65      1.24 o 
   4   8   6      423.40      412.54      7.76 o 
   5   8   6      102.25       97.51      3.17 o 
   6   8   6      125.47      115.26      2.85 o 
   7   8   6      124.77      128.08      4.83 o 
  -6   9   6        7.22        4.69      0.79 o 
  -5   9   6      287.15      292.81      4.94 o 
  -4   9   6      107.58       99.34      3.27 o 
  -3   9   6       52.41       56.11      2.84 o 
  -2   9   6     2164.35     2090.69     21.74 o 
  -1   9   6       17.52       19.57      2.48 o 
   0   9   6      110.17      106.38      3.80 o 
   1   9   6        2.00        3.93      1.02 o 
   2   9   6       16.70        9.29      1.00 o 
   3   9   6      304.20      281.53      5.70 o 
   4   9   6        2.13        0.68      0.70 o 
   5   9   6      313.48      351.87      5.46 o 
   6   9   6       11.81        9.26      0.90 o 
  -6  10   6        8.42        7.63      0.74 o 
  -5  10   6        0.17        6.97      1.67 o 
  -4  10   6      319.85      294.64      5.18 o 
  -3  10   6      491.37      508.74      7.96 o 
  -2  10   6      104.88      100.44      3.88 o 
  -1  10   6       75.64       75.41      3.99 o 
   0  10   6      221.91      179.75      4.21 o 
   1  10   6       83.13       75.60      3.34 o 
   2  10   6       42.95       48.50      2.74 o 
   3  10   6      116.62      146.59      5.76 o 
   4  10   6        0.61        0.87      0.68 o 
   5  10   6       11.12        8.87      0.98 o 
  -5  11   6        6.66        7.59      0.78 o 
  -4  11   6        2.21        4.24      0.69 o 
  -3  11   6       31.14       28.95      1.56 o 
  -2  11   6       29.63       20.25      1.36 o 
  -1  11   6      611.67      623.74     10.38 o 
   0  11   6       93.64       93.08      2.77 o 
   1  11   6       15.91       11.06      1.28 o 
   2  11   6        2.24        1.38      0.72 o 
   3  11   6       62.09       61.87      2.70 o 
   4  11   6      284.43      292.49      5.13 o 
   5  11   6      321.56      324.57      4.43 o 
  -4  12   6        5.88       10.57      1.40 o 
  -3  12   6      100.10       93.26      1.93 o 
  -2  12   6       13.89       17.17      1.03 o 
  -1  12   6        0.20       -0.55      0.55 o 
   0  12   6        1.64        2.62      0.81 o 
   1  12   6      122.75      125.45      2.90 o 
   2  12   6      171.08      190.04      5.19 o 
   3  12   6       87.04      100.17      2.46 o 
   4  12   6      169.58      176.50      6.30 o 
  -2  13   6      534.87      530.75     29.01 o 
  -1  13   6        0.76       -0.18      0.50 o 
   0  13   6       80.84       74.82      2.56 o 
   1  13   6       41.47       42.88      2.21 o 
   2  13   6       11.46       13.83      1.50 o 
  -7   0   7      233.42      226.32      8.77 o 
  -5   0   7      153.37      139.19      4.38 o 
  -3   0   7     1080.19     1038.67     19.33 o 
  -1   0   7      865.19      855.30      7.39 o 
   1   0   7       37.01       51.09      2.45 o 
   3   0   7      859.43      880.11     11.88 o 
   5   0   7       98.99      101.54      3.58 o 
   7   0   7        8.26        8.30      1.11 o 
  -8   1   7        1.16        1.91      0.87 o 
  -7   1   7       25.96       24.89      2.12 o 
  -6   1   7      459.27      436.29      6.55 o 
  -5   1   7        1.49        1.59      0.53 o 
  -4   1   7     1590.39     1682.60     15.51 o 
  -3   1   7       50.88       28.83      2.34 o 
  -2   1   7       12.42       25.85      2.01 o 
  -1   1   7      119.82      154.20      2.78 o 
   0   1   7       20.93       17.53      0.76 o 
   1   1   7      155.32      128.67      2.74 o 
   2   1   7      113.44      120.81      2.42 o 
   3   1   7       98.79       79.76      3.55 o 
   4   1   7        0.76        1.06      0.37 o 
   5   1   7       10.22       11.89      0.93 o 
   6   1   7        3.44        5.10      0.75 o 
   7   1   7      318.91      330.77      4.81 o 
   8   1   7       19.48       18.67      1.50 o 
  -8   2   7      689.81      653.79     13.65 o 
  -7   2   7        7.46        6.31      1.42 o 
  -6   2   7      197.65      194.78      5.16 o 
  -5   2   7       87.17       79.75      2.64 o 
  -4   2   7       16.27       16.14      1.28 o 
  -3   2   7      343.13      365.02      8.16 o 
  -2   2   7     1877.35     2003.59     17.13 o 
  -1   2   7       76.54      120.87      2.88 o 
   0   2   7      616.63      575.42      7.98 o 
   1   2   7       29.59       28.55      1.47 o 
   2   2   7        3.65        6.93      0.83 o 
   3   2   7       68.25       60.40      3.11 o 
   4   2   7       49.16       54.22      1.58 o 
   5   2   7       75.17       67.01      2.38 o 
   6   2   7      324.21      316.57      5.10 o 
   7   2   7      148.81      150.69      3.27 o 
   8   2   7      443.77      441.54      6.92 o 
  -8   3   7       10.92        6.92      1.21 o 
  -7   3   7        3.10        3.40      1.22 o 
  -6   3   7     1391.16     1337.67     16.10 o 
  -5   3   7       72.51       83.00      3.47 o 
  -4   3   7     2112.43     2121.48     13.91 o 
  -3   3   7       99.63      116.76      2.87 o 
  -2   3   7       93.90       98.68      3.79 o 
  -1   3   7       84.04       79.03      2.90 o 
   0   3   7     2014.95     1982.25     15.54 o 
   1   3   7       55.07       67.63      3.06 o 
   2   3   7      150.12      162.66      3.90 o 
   3   3   7       36.94       29.81      1.13 o 
   4   3   7       10.89       14.08      0.86 o 
   5   3   7      196.56      201.51      4.11 o 
   6   3   7      375.90      379.94      5.46 o 
   7   3   7       24.61       25.24      1.50 o 
   8   3   7       52.75       47.22      2.21 o 
  -8   4   7      176.64      186.90      4.72 o 
  -7   4   7       33.56       32.61      1.98 o 
  -6   4   7      222.51      237.05      7.19 o 
  -5   4   7      493.66      490.94      7.36 o 
  -4   4   7     2252.79     2277.45     15.05 o 
  -3   4   7      763.07      804.20      7.43 o 
  -2   4   7      719.95      684.57     12.27 o 
  -1   4   7      662.21      735.91      9.41 o 
   0   4   7        9.05       18.80      6.77 o 
   1   4   7      620.65      633.92      9.72 o 
   2   4   7     1847.67     1777.13     10.94 o 
   3   4   7        0.91        1.30      0.35 o 
   4   4   7      312.56      297.70      3.58 o 
   5   4   7        7.46       10.30      0.86 o 
   6   4   7        7.83        8.21      1.00 o 
   7   4   7      103.50       97.02      3.14 o 
   8   4   7      522.19      511.77     10.12 o 
  -8   5   7        9.92        9.52      1.47 o 
  -7   5   7       51.24       48.28      2.22 o 
  -6   5   7      372.89      371.06      8.79 o 
  -5   5   7       24.28       28.70      1.80 o 
  -4   5   7        0.67        1.22      0.57 o 
  -3   5   7      389.56      368.23      4.86 o 
  -2   5   7     1218.46     1196.15      9.45 o 
  -1   5   7      252.54      263.54      5.14 o 
   0   5   7     1123.94     1087.71     12.96 o 
   1   5   7     2108.82     2203.50     29.11 o 
   2   5   7       81.96       86.80      1.99 o 
   3   5   7      194.16      199.33      2.75 o 
   4   5   7      185.78      171.77      3.91 o 
   5   5   7       64.83       62.37      2.10 o 
   6   5   7      581.31      586.31      7.17 o 
   7   5   7      473.00      475.89      6.34 o 
   8   5   7       14.71       12.86      1.47 o 
  -7   6   7        1.94        2.06      0.72 o 
  -6   6   7       15.53       11.64      1.13 o 
  -5   6   7      483.24      475.92      6.81 o 
  -4   6   7      308.76      315.37      7.05 o 
  -3   6   7        2.62        2.95      0.69 o 
  -2   6   7      342.84      303.94      5.09 o 
  -1   6   7      689.14      683.01      8.92 o 
   0   6   7        2.66        4.54      0.74 o 
   1   6   7      668.54      705.66      6.73 o 
   2   6   7        2.81        3.50      0.50 o 
   3   6   7     1482.31     1500.01      9.39 o 
   4   6   7      385.22      377.20      5.84 o 
   5   6   7      548.93      560.40      6.91 o 
   6   6   7       61.09       54.28      2.30 o 
   7   6   7       73.01       71.74      2.16 o 
  -7   7   7      297.94      286.70     13.30 o 
  -6   7   7       14.69       11.29      1.04 o 
  -5   7   7        0.04        1.17      0.72 o 
  -4   7   7      144.49      144.60      3.80 o 
  -3   7   7      370.89      401.65      7.31 o 
  -2   7   7        8.26        7.86      0.99 o 
  -1   7   7       76.30       77.04      2.48 o 
   0   7   7      614.26      645.04      8.13 o 
   1   7   7      899.19      947.54      9.47 o 
   2   7   7        1.15        0.74      0.72 o 
   3   7   7      861.30      845.16     10.01 o 
   4   7   7        0.10        1.18      0.59 o 
   5   7   7      190.60      184.88      4.31 o 
   6   7   7        7.92        7.21      1.14 o 
   7   7   7      416.35      403.68     12.55 o 
  -6   8   7        0.41        0.45      0.40 o 
  -5   8   7       18.31       13.30      1.15 o 
  -4   8   7      260.54      260.65      5.83 o 
  -3   8   7        0.05        1.29      0.87 o 
  -2   8   7      686.65      664.80      9.15 o 
  -1   8   7      449.52      460.49      8.14 o 
   0   8   7       93.04       79.06      3.58 o 
   1   8   7        2.94        1.86      0.71 o 
   2   8   7     1318.13     1237.90     11.74 o 
   3   8   7      469.83      484.86      7.51 o 
   4   8   7       22.31       23.16      1.68 o 
   5   8   7     1045.35     1035.15     11.07 o 
   6   8   7        4.33        2.87      0.69 o 
  -6   9   7      313.99      286.34     10.27 o 
  -5   9   7        1.42        1.24      0.63 o 
  -4   9   7      117.59      119.33      3.75 o 
  -3   9   7        9.70       12.61      1.38 o 
  -2   9   7      675.84      683.28      9.16 o 
  -1   9   7       13.47       13.26      1.78 o 
   0   9   7     1478.75     1385.24     17.64 o 
   1   9   7       10.23        8.84      1.35 o 
   2   9   7        5.87        9.07      1.13 o 
   3   9   7       56.99       52.11      2.84 o 
   4   9   7      837.86      784.17     10.00 o 
   5   9   7        0.29        0.24      0.54 o 
   6   9   7      146.46      137.54      3.76 o 
  -5  10   7        5.85        3.04      0.48 o 
  -4  10   7      575.98      609.41      7.54 o 
  -3  10   7       68.73       68.89      2.45 o 
  -2  10   7     1542.48     1537.39     11.40 o 
  -1  10   7      214.15      202.11      6.09 o 
   0  10   7       32.34       29.00      2.07 o 
   1  10   7        0.03        0.56      0.59 o 
   2  10   7      484.94      442.79      7.73 o 
   3  10   7      115.30      119.41      3.88 o 
   4  10   7      212.74      213.00      4.64 o 
   5  10   7        0.43        0.86      0.41 o 
  -4  11   7      474.13      481.74      4.92 o 
  -3  11   7      285.64      266.51      4.04 o 
  -2  11   7      185.23      194.50      4.33 o 
  -1  11   7       79.21       84.67      2.96 o 
   0  11   7      382.89      364.64      7.96 o 
   1  11   7      440.16      431.12      5.91 o 
   2  11   7       14.06       16.41      1.41 o 
   3  11   7      100.94      104.32      3.13 o 
   4  11   7      279.44      260.51      4.17 o 
  -3  12   7       35.39       42.37      1.79 o 
  -2  12   7      187.99      164.78      3.10 o 
  -1  12   7      670.05      621.87      7.18 o 
   0  12   7       12.45        8.23      0.93 o 
   1  12   7       66.08       74.52      2.34 o 
   2  12   7       35.22       29.74      1.48 o 
   3  12   7      373.68      359.05      4.40 o 
  -8   0   8       79.83       79.65      3.22 o 
  -6   0   8     2164.21     2080.67     71.21 o 
  -4   0   8     1100.21     1155.75     12.53 o 
  -2   0   8      385.11      382.42     10.99 o 
   0   0   8      288.94      281.68      5.75 o 
   2   0   8      342.90      353.24      7.30 o 
   4   0   8      876.89      878.07     17.15 o 
   6   0   8      990.43      986.44     13.93 o 
  -8   1   8     1867.58     1758.06     14.40 o 
  -7   1   8        0.20        0.98      0.59 o 
  -6   1   8      182.63      185.14      4.91 o 
  -5   1   8      204.01      198.68      4.53 o 
  -4   1   8     1447.83     1451.31     12.30 o 
  -3   1   8      115.21      112.42      2.92 o 
  -2   1   8      132.79      126.35      4.45 o 
  -1   1   8       90.72      102.58      3.12 o 
   0   1   8      228.81      248.31      5.52 o 
   1   1   8       40.06       41.78      1.68 o 
   2   1   8      912.80      907.61      9.36 o 
   3   1   8       79.34      101.05      1.94 o 
   4   1   8      867.53      867.08      6.79 o 
   5   1   8      285.60      293.65      4.72 o 
   6   1   8     1182.17     1194.43      7.96 o 
   7   1   8      267.80      257.53      3.88 o 
   8   1   8      412.30      384.52      7.94 o 
  -8   2   8       20.67       21.16      1.66 o 
  -7   2   8       31.89       30.38      1.92 o 
  -6   2   8     2452.09     2281.27     24.88 o 
  -5   2   8       79.39       82.48      3.45 o 
  -4   2   8      197.54      209.13      4.81 o 
  -3   2   8      196.28      208.48      4.55 o 
  -2   2   8      414.94      417.51      6.77 o 
  -1   2   8       61.43       65.61      1.97 o 
   0   2   8      435.41      464.15      7.75 o 
   1   2   8     1461.38     1496.88     14.59 o 
   2   2   8      702.07      686.07      8.54 o 
   3   2   8      824.64      838.05      6.84 o 
   4   2   8      254.12      267.66      3.75 o 
   5   2   8      821.07      838.34      7.38 o 
   6   2   8      116.76      120.27      2.54 o 
   7   2   8     1220.14     1213.87     11.22 o 
   8   2   8       95.64       85.49      3.54 o 
  -8   3   8      607.82      615.14     21.56 o 
  -7   3   8        0.47       -0.35      0.81 o 
  -6   3   8        0.02       -0.23      0.71 o 
  -5   3   8      657.05      631.80     11.73 o 
  -4   3   8     1333.25     1390.29     12.30 o 
  -3   3   8      360.50      336.01      5.22 o 
  -2   3   8      624.29      700.13      7.02 o 
  -1   3   8     1002.55     1045.42     11.35 o 
   0   3   8      558.51      556.05      8.78 o 
   1   3   8      745.71      710.27     10.44 o 
   2   3   8        0.78        1.36      0.46 o 
   3   3   8      910.77      926.20      7.42 o 
   4   3   8       42.13       51.11      2.02 o 
   5   3   8     1103.34     1116.00      9.48 o 
   6   3   8      124.89      123.02      3.32 o 
   7   3   8      222.55      214.62      4.36 o 
  -8   4   8       80.37       87.59      2.71 o 
  -7   4   8      493.50      491.94     11.93 o 
  -6   4   8       88.70       87.55      2.85 o 
  -5   4   8        0.23        0.78      0.72 o 
  -4   4   8      181.60      191.86      5.05 o 
  -3   4   8      686.69      693.06      7.65 o 
  -2   4   8      160.77      171.04      4.08 o 
  -1   4   8      599.45      549.86      7.67 o 
   0   4   8       17.78       20.04      1.38 o 
   1   4   8     2184.14     2191.68     16.92 o 
   2   4   8       57.93       62.85      1.80 o 
   3   4   8     2024.26     1994.00     11.24 o 
   4   4   8      155.04      152.24      4.09 o 
   5   4   8      728.99      722.79      8.68 o 
   6   4   8        1.74        2.27      0.59 o 
   7   4   8      322.52      316.70      4.92 o 
  -7   5   8       35.32       29.52      1.57 o 
  -6   5   8       90.10       93.37      4.65 o 
  -5   5   8      198.22      190.13      4.26 o 
  -4   5   8       15.37       17.30      1.58 o 
  -3   5   8       24.41       30.27      1.69 o 
  -2   5   8      257.80      263.91      4.86 o 
  -1   5   8     1336.52     1342.67     20.60 o 
   0   5   8       41.26       41.23      1.76 o 
   1   5   8     1544.05     1547.57      9.08 o 
   2   5   8      517.21      507.88      5.29 o 
   3   5   8     2093.56     2010.93     13.95 o 
   4   5   8      228.87      217.14      4.89 o 
   5   5   8      589.51      591.49      7.81 o 
   6   5   8      119.66      119.11      3.35 o 
   7   5   8       10.63        9.32      0.83 o 
  -7   6   8        5.38        5.17      0.84 o 
  -6   6   8     1245.10     1249.76     18.09 o 
  -5   6   8      145.67      155.03      4.43 o 
  -4   6   8      647.91      658.95      8.16 o 
  -3   6   8      395.88      400.32      9.36 o 
  -2   6   8       21.74       17.71      1.50 o 
  -1   6   8     1027.76     1048.56      9.42 o 
   0   6   8     1624.20     1621.85     10.39 o 
   1   6   8     1006.76      996.16      7.07 o 
   2   6   8     1187.65     1143.22     12.45 o 
   3   6   8      192.84      196.68      3.72 o 
   4   6   8       87.60       89.37      3.12 o 
   5   6   8      133.76      126.37      3.51 o 
   6   6   8      170.67      163.09      4.73 o 
   7   6   8        4.06        4.40      0.74 o 
  -6   7   8      171.26      162.56      3.84 o 
  -5   7   8      216.85      221.01      4.93 o 
  -4   7   8     1281.46     1282.05     10.98 o 
  -3   7   8      128.80      137.15      4.22 o 
  -2   7   8     1989.07     1953.67     16.73 o 
  -1   7   8      393.89      382.75      7.30 o 
   0   7   8     1568.88     1542.60     16.88 o 
   1   7   8       19.08       20.36      1.43 o 
   2   7   8      621.97      604.05      7.33 o 
   3   7   8      677.87      660.18      8.55 o 
   4   7   8      638.15      629.97      7.86 o 
   5   7   8       41.48       40.02      2.38 o 
   6   7   8        4.07        7.88      1.00 o 
  -6   8   8      384.12      331.57      5.45 o 
  -5   8   8      194.65      196.10      4.08 o 
  -4   8   8      308.68      299.55      4.91 o 
  -3   8   8       51.03       60.16      2.75 o 
  -2   8   8       76.37       70.35      3.94 o 
  -1   8   8       36.38       32.64      3.01 o 
   0   8   8      935.92      927.04     11.92 o 
   1   8   8       26.18       19.89      1.41 o 
   2   8   8      409.91      412.67      6.70 o 
   3   8   8       74.29       79.18      2.94 o 
   4   8   8      186.60      202.47      5.06 o 
   5   8   8      668.04      664.16      9.92 o 
   6   8   8      435.75      432.41     12.10 o 
  -6   9   8        1.53        2.31      0.81 o 
  -5   9   8      206.46      202.30      5.04 o 
  -4   9   8        0.82        0.89      0.50 o 
  -3   9   8      282.63      272.18      7.11 o 
  -2   9   8      424.83      414.10     10.80 o 
  -1   9   8       82.59       88.74      4.10 o 
   0   9   8       12.68       13.27      1.27 o 
   1   9   8       90.40      101.62      3.27 o 
   2   9   8       24.59       33.57      2.24 o 
   3   9   8       48.96       43.33      2.39 o 
   4   9   8      366.53      378.81      6.27 o 
   5   9   8      462.77      471.80      7.24 o 
  -5  10   8        0.13        1.27      0.50 o 
  -4  10   8       31.27       34.03      1.40 o 
  -3  10   8      397.42      390.56      6.37 o 
  -2  10   8        1.50        1.61      0.68 o 
  -1  10   8        0.85        2.01      0.63 o 
   0  10   8       34.42       30.63      2.02 o 
   1  10   8        1.18        2.67      0.65 o 
   2  10   8        2.56        3.35      0.83 o 
   3  10   8      240.47      254.48      5.01 o 
   4  10   8      184.69      196.46      3.87 o 
  -4  11   8       30.29       25.44      1.90 o 
  -3  11   8        5.61        7.26      0.78 o 
  -2  11   8      462.56      447.79      7.25 o 
  -1  11   8      339.35      344.37      4.47 o 
   0  11   8        9.24       10.03      1.16 o 
   1  11   8       40.86       37.75      1.60 o 
   2  11   8        1.85        1.83      0.55 o 
   3  11   8       13.84       15.16      1.26 o 
  -2  12   8       76.34       72.16      2.44 o 
  -1  12   8        2.05        2.75      0.66 o 
   0  12   8      173.06      165.87      4.03 o 
   1  12   8       34.61       33.57      1.30 o 
   2  12   8        1.82        0.35      0.57 o 
  -7   0   9        2.50        1.99      0.67 o 
  -5   0   9      197.19      199.94      6.48 o 
  -3   0   9      170.73      176.40      4.16 o 
  -1   0   9     1699.35     1709.46     15.81 o 
   1   0   9      162.97      177.09      3.73 o 
   3   0   9       51.68       52.02      2.09 o 
   5   0   9      373.61      371.85      6.80 o 
   7   0   9      827.38      803.56      9.79 o 
  -8   1   9        6.28        5.47      0.85 o 
  -7   1   9        7.95        7.33      1.29 o 
  -6   1   9        1.41        2.63      0.68 o 
  -5   1   9        1.28        0.78      0.63 o 
  -4   1   9      269.89      250.92      5.15 o 
  -3   1   9      408.52      436.34      6.98 o 
  -2   1   9       19.42       28.79      1.31 o 
  -1   1   9      343.15      361.70      5.49 o 
   0   1   9      612.23      628.78      7.50 o 
   1   1   9      767.64      815.01      6.68 o 
   2   1   9      565.21      519.78      5.30 o 
   3   1   9      199.16      197.46      2.73 o 
   4   1   9      197.05      199.31      3.45 o 
   5   1   9      148.12      159.18      3.45 o 
   6   1   9       16.14       17.33      1.14 o 
   7   1   9      208.21      201.83      3.92 o 
  -8   2   9       14.88       12.56      1.62 o 
  -7   2   9      110.80      103.53      3.06 o 
  -6   2   9       34.73       34.71      2.14 o 
  -5   2   9      222.35      239.58      5.80 o 
  -4   2   9       32.43       39.92      2.46 o 
  -3   2   9       76.89       93.90      2.79 o 
  -2   2   9     1583.04     1471.43      9.81 o 
  -1   2   9       11.24       15.96      0.96 o 
   0   2   9      115.46      146.44      2.84 o 
   1   2   9        8.47        5.68      0.70 o 
   2   2   9     1794.33     1737.38     15.49 o 
   3   2   9        0.63        1.50      0.63 o 
   4   2   9     1083.76     1048.71      8.69 o 
   5   2   9        4.35        6.08      0.73 o 
   6   2   9       10.23        9.70      0.79 o 
   7   2   9      531.22      509.98     11.50 o 
  -7   3   9      163.04      174.74      5.15 o 
  -6   3   9        3.47        3.23      0.69 o 
  -5   3   9       23.22       26.87      1.99 o 
  -4   3   9     1357.13     1332.08     16.10 o 
  -3   3   9        0.89        1.51      0.67 o 
  -2   3   9      609.01      576.69      5.92 o 
  -1   3   9       22.32       15.40      0.97 o 
   0   3   9     2764.79     2611.00     19.59 o 
   1   3   9      195.11      197.55      3.73 o 
   2   3   9      765.18      759.39      9.93 o 
   3   3   9      429.61      456.71      6.54 o 
   4   3   9       57.77       61.82      2.58 o 
   5   3   9      553.28      533.54      6.17 o 
   6   3   9      183.16      179.91      2.97 o 
   7   3   9        4.45        4.54      0.78 o 
  -7   4   9      107.82      100.19      4.39 o 
  -6   4   9      669.00      670.13      7.11 o 
  -5   4   9       60.53       63.50      3.06 o 
  -4   4   9      139.05      150.56      5.59 o 
  -3   4   9      102.17      110.96      4.20 o 
  -2   4   9     1468.59     1413.91     16.62 o 
  -1   4   9      258.24      270.59      4.33 o 
   0   4   9     2543.36     2547.59     20.17 o 
   1   4   9      291.17      299.90      4.35 o 
   2   4   9      902.25      911.83      7.94 o 
   3   4   9      335.64      344.61      7.25 o 
   4   4   9       17.07       17.32      1.25 o 
   5   4   9      108.62      110.09      2.40 o 
   6   4   9        1.50        2.16      0.50 o 
   7   4   9       74.81       62.42      3.34 o 
  -7   5   9        3.48        4.22      0.71 o 
  -6   5   9        3.20        3.74      1.04 o 
  -5   5   9        9.98       12.21      1.41 o 
  -4   5   9     1006.05     1059.90     14.80 o 
  -3   5   9      133.32      139.08      3.97 o 
  -2   5   9     2170.96     2190.82     22.37 o 
  -1   5   9       83.37       85.30      2.64 o 
   0   5   9      570.92      564.10      6.11 o 
   1   5   9     1899.71     1931.90     12.37 o 
   2   5   9      324.58      326.86      5.22 o 
   3   5   9      247.30      250.64      4.07 o 
   4   5   9       40.18       45.26      2.17 o 
   5   5   9       64.62       58.96      2.22 o 
   6   5   9       20.66       21.59      1.43 o 
  -7   6   9        0.86        0.70      0.51 o 
  -6   6   9      261.01      245.21     10.18 o 
  -5   6   9      298.16      323.99     13.79 o 
  -4   6   9     1032.85     1020.33     14.27 o 
  -3   6   9       12.79        9.37      1.26 o 
  -2   6   9     1016.77     1025.99     10.75 o 
  -1   6   9      445.55      447.59      6.08 o 
   0   6   9     1875.99     1896.93     14.47 o 
   1   6   9      435.55      456.77      6.27 o 
   2   6   9       70.75       68.97      2.47 o 
   3   6   9      678.37      651.65      6.48 o 
   4   6   9       74.58       80.36      2.76 o 
   5   6   9       61.13       58.28      2.09 o 
   6   6   9        3.21        3.20      0.60 o 
  -6   7   9      716.18      655.57      8.66 o 
  -5   7   9        0.73        0.96      0.57 o 
  -4   7   9        1.16        0.48      0.57 o 
  -3   7   9      425.40      440.12      9.57 o 
  -2   7   9      343.53      349.86      6.98 o 
  -1   7   9      145.08      145.29      4.48 o 
   0   7   9        3.22        2.07      1.25 o 
   1   7   9      313.49      296.75      5.07 o 
   2   7   9      508.36      528.16      5.93 o 
   3   7   9       96.95      105.74      3.72 o 
   4   7   9       88.61       86.85      3.23 o 
   5   7   9       53.71       48.38      2.02 o 
   6   7   9       18.08       16.72      1.20 o 
  -6   8   9      103.67      109.35      2.84 o 
  -5   8   9       45.03       45.24      1.60 o 
  -4   8   9      495.29      484.98      6.78 o 
  -3   8   9       12.51       15.51      1.88 o 
  -2   8   9      136.22      128.20      5.01 o 
  -1   8   9      793.77      801.24      8.47 o 
   0   8   9      126.91      131.81      3.71 o 
   1   8   9       26.72       25.79      1.53 o 
   2   8   9        6.33        6.04      0.76 o 
   3   8   9       84.53       76.63      3.37 o 
   4   8   9      269.53      276.82      5.23 o 
   5   8   9      260.84      258.30      6.02 o 
  -5   9   9       17.25       12.44      1.18 o 
  -4   9   9      365.40      371.59      5.76 o 
  -3   9   9      299.71      300.48      6.82 o 
  -2   9   9      131.45      138.12      4.82 o 
  -1   9   9       86.00       86.76      3.74 o 
   0   9   9       42.98       40.67      2.27 o 
   1   9   9        7.02        5.07      0.77 o 
   2   9   9       49.03       48.47      2.02 o 
   3   9   9        0.66        1.31      0.91 o 
   4   9   9       97.00      108.50      2.87 o 
   5   9   9       28.01       28.97      1.44 o 
  -4  10   9      481.54      492.53      6.50 o 
  -3  10   9      193.47      204.50      3.98 o 
  -2  10   9      657.31      659.10      8.19 o 
  -1  10   9        3.26        3.14      1.01 o 
   0  10   9        0.64        1.57      0.52 o 
   1  10   9      138.68      137.94      2.69 o 
   2  10   9        7.15        8.87      0.92 o 
   3  10   9        5.57        7.80      0.80 o 
   4  10   9       31.68       38.04      1.35 o 
  -3  11   9       39.33       39.76      1.79 o 
  -2  11   9      504.94      490.43      7.24 o 
  -1  11   9      326.63      342.36      6.40 o 
   0  11   9      302.69      325.26     11.51 o 
   1  11   9       14.21       17.28      0.91 o 
   2  11   9       37.21       44.23      1.52 o 
  -6   0  10     1150.11     1132.34     68.57 o 
  -4   0  10     1907.09     1812.70     39.32 o 
  -2   0  10      499.97      565.93     10.29 o 
   0   0  10       56.15       53.29      3.46 o 
   2   0  10      529.91      497.50      9.54 o 
   4   0  10      423.65      406.78      8.58 o 
   6   0  10       93.01       88.81      3.37 o 
  -7   1  10       60.14       57.79      2.50 o 
  -6   1  10       95.26       91.38      3.01 o 
  -5   1  10      358.21      367.11     10.33 o 
  -4   1  10     1320.73     1332.80     30.43 o 
  -3   1  10        8.83        8.75      0.94 o 
  -2   1  10      367.28      347.51      5.74 o 
  -1   1  10       64.11       56.65      2.32 o 
   0   1  10       82.07       93.73      3.59 o 
   1   1  10       50.90       42.95      1.78 o 
   2   1  10        3.12        2.45      0.62 o 
   3   1  10        7.15        9.32      1.16 o 
   4   1  10       44.64       40.69      1.71 o 
   5   1  10      164.73      153.61      3.25 o 
   6   1  10        2.29        1.61      0.54 o 
  -7   2  10       17.34       15.88      1.08 o 
  -6   2  10      444.52      436.81      5.65 o 
  -5   2  10      172.46      176.82      4.79 o 
  -4   2  10       40.32       36.07      1.97 o 
  -3   2  10      822.76      807.24     10.83 o 
  -2   2  10      139.42      137.98      3.75 o 
  -1   2  10      361.19      384.92      6.81 o 
   0   2  10        7.46       11.48      1.09 o 
   1   2  10      351.32      360.58      5.13 o 
   2   2  10       98.03      101.09      3.66 o 
   3   2  10      928.39      934.39     10.62 o 
   4   2  10        1.25        0.81      0.51 o 
   5   2  10       11.16       11.01      0.94 o 
   6   2  10       27.15       24.95      1.53 o 
  -7   3  10      234.23      193.93     10.44 o 
  -6   3  10       88.74       94.86      2.53 o 
  -5   3  10      546.41      592.90     11.64 o 
  -4   3  10        6.88        9.77      1.25 o 
  -3   3  10      161.80      158.08      4.91 o 
  -2   3  10      122.20      132.92      3.69 o 
  -1   3  10      509.26      524.91      7.16 o 
   0   3  10      206.73      194.72      4.37 o 
   1   3  10       24.91       24.91      1.92 o 
   2   3  10       84.85       93.57      3.59 o 
   3   3  10        4.88        5.04      0.83 o 
   4   3  10      345.54      353.02      6.56 o 
   5   3  10      760.79      761.02      6.77 o 
   6   3  10        0.02        0.33      0.40 o 
  -7   4  10      258.08      238.91      6.53 o 
  -6   4  10      117.72      104.84      3.03 o 
  -5   4  10      807.52      820.98     14.27 o 
  -4   4  10      533.72      547.33     10.09 o 
  -3   4  10      147.16      150.27      4.91 o 
  -2   4  10       52.95       48.81      2.28 o 
  -1   4  10      130.45      131.03      3.63 o 
   0   4  10      173.36      182.31      3.87 o 
   1   4  10      497.19      516.17      6.45 o 
   2   4  10     1136.98     1118.12      9.46 o 
   3   4  10      381.07      367.03      5.88 o 
   4   4  10       13.13       13.05      1.19 o 
   5   4  10       52.09       53.90      1.79 o 
   6   4  10        7.35        7.49      0.72 o 
  -6   5  10       67.34       64.29      4.42 o 
  -5   5  10        9.67        9.26      1.12 o 
  -4   5  10       49.29       52.18      2.66 o 
  -3   5  10      947.27      986.99     10.99 o 
  -2   5  10      389.72      396.92      6.61 o 
  -1   5  10      194.65      203.16      4.07 o 
   0   5  10       12.70       11.05      0.95 o 
   1   5  10        0.69        1.66      0.53 o 
   2   5  10      181.71      190.52      3.55 o 
   3   5  10      453.60      469.74      5.93 o 
   4   5  10      213.73      212.50      4.29 o 
   5   5  10      450.08      445.98      4.61 o 
   6   5  10       78.71       75.00      2.11 o 
  -6   6  10      133.03      111.23      3.85 o 
  -5   6  10      115.61      122.22      3.37 o 
  -4   6  10      195.79      193.63      4.81 o 
  -3   6  10        8.60        5.60      0.99 o 
  -2   6  10       70.19       69.52      3.11 o 
  -1   6  10       86.23       90.94      2.70 o 
   0   6  10      202.81      204.75      3.76 o 
   1   6  10       26.09       28.54      1.82 o 
   2   6  10        5.62        7.49      0.87 o 
   3   6  10       12.67       14.98      1.25 o 
   4   6  10      194.35      205.34      3.96 o 
   5   6  10       14.69       14.57      1.06 o 
   6   6  10      158.18      152.35      4.49 o 
  -5   7  10      101.28      101.57      3.09 o 
  -4   7  10        1.32        2.43      0.70 o 
  -3   7  10      261.63      278.56      5.77 o 
  -2   7  10       48.72       51.29      2.58 o 
  -1   7  10        2.41        1.79      0.54 o 
   0   7  10       29.72       27.79      1.76 o 
   1   7  10       59.79       64.10      2.60 o 
   2   7  10      180.43      186.82      3.65 o 
   3   7  10       22.59       24.36      1.73 o 
   4   7  10        4.67        5.03      0.93 o 
   5   7  10       13.22       12.68      0.90 o 
  -5   8  10       25.27       26.00      1.27 o 
  -4   8  10      176.77      197.62      4.80 o 
  -3   8  10       53.06       50.69      2.83 o 
  -2   8  10       42.17       34.00      2.42 o 
  -1   8  10       85.07       83.40      2.71 o 
   0   8  10       66.78       72.64      2.62 o 
   1   8  10      143.51      139.98      3.40 o 
   2   8  10       15.69       14.62      1.59 o 
   3   8  10       40.66       43.60      2.05 o 
   4   8  10       80.69       78.07      2.34 o 
   5   8  10       18.85       19.61      1.72 o 
  -4   9  10        2.39        2.92      0.53 o 
  -3   9  10       14.27       12.38      1.29 o 
  -2   9  10      427.07      437.25      6.24 o 
  -1   9  10      159.79      154.91      5.57 o 
   0   9  10       31.61       33.48      2.66 o 
   1   9  10      140.81      143.78      2.75 o 
   2   9  10       88.71       93.31      2.77 o 
   3   9  10      122.68      113.13      2.80 o 
   4   9  10        0.10        0.06      0.34 o 
  -3  10  10      298.54      285.70      4.92 o 
  -2  10  10        0.09        0.18      0.38 o 
  -1  10  10       14.25       17.83      1.60 o 
   0  10  10        9.21        7.61      0.81 o 
   1  10  10       16.67       14.20      1.00 o 
   2  10  10       56.12       53.23      1.81 o 
   3  10  10      339.96      354.66      6.69 o 
  -1  11  10      341.65      328.25      9.23 o 
   0  11  10        0.72        0.61      0.55 o 
  -5   0  11        7.53        7.30      1.39 o 
  -3   0  11      318.55      293.66      6.30 o 
  -1   0  11      191.98      242.90      6.63 o 
   1   0  11      791.25      703.91     17.21 o 
   3   0  11       34.80       40.96      4.29 o 
   5   0  11     1093.69     1090.72     13.06 o 
  -6   1  11      103.58      105.38      2.72 o 
  -5   1  11       79.79       81.02      2.59 o 
  -4   1  11      518.69      519.92      6.19 o 
  -3   1  11       29.99       33.44      1.72 o 
  -2   1  11      123.87      118.94      3.46 o 
  -1   1  11      183.77      140.33      3.59 o 
   0   1  11        8.73        4.90      0.83 o 
   1   1  11      386.60      435.26      7.64 o 
   2   1  11       49.04       47.02      2.53 o 
   3   1  11     2174.83     2119.67     28.40 o 
   4   1  11       34.47       35.10      2.64 o 
   5   1  11       80.46       82.67      2.54 o 
   6   1  11      354.14      335.74      5.96 o 
  -6   2  11       56.61       53.13      2.07 o 
  -5   2  11        1.78        2.25      0.75 o 
  -4   2  11        4.59        7.89      0.96 o 
  -3   2  11        3.10        6.22      0.86 o 
  -2   2  11      590.97      639.16      8.04 o 
  -1   2  11        0.88        1.11      0.50 o 
   0   2  11        0.32        1.37      0.87 o 
   1   2  11     1061.23     1001.21     14.24 o 
   2   2  11       46.30       55.43      2.73 o 
   3   2  11      184.49      199.47      4.84 o 
   4   2  11       76.40       72.29      2.38 o 
   5   2  11      537.44      532.99      6.22 o 
   6   2  11      249.79      232.95      8.12 o 
  -6   3  11      228.91      245.18      4.90 o 
  -5   3  11       32.51       32.24      2.46 o 
  -4   3  11      746.03      749.84      8.96 o 
  -3   3  11       39.77       37.31      1.98 o 
  -2   3  11      168.88      143.50      4.54 o 
  -1   3  11      307.91      309.53      5.50 o 
   0   3  11      359.15      367.57      6.19 o 
   1   3  11        0.01        0.06      0.52 o 
   2   3  11       14.00       21.46      2.17 o 
   3   3  11       63.26       64.76      2.81 o 
   4   3  11       51.84       51.83      1.83 o 
   5   3  11       74.55       76.58      1.99 o 
   6   3  11       58.91       45.24      6.23 o 
  -6   4  11       83.08       81.61      2.52 o 
  -5   4  11      147.88      135.79      4.59 o 
  -4   4  11       91.99      113.70      3.46 o 
  -3   4  11       31.82       34.07      1.85 o 
  -2   4  11      256.89      239.72      5.86 o 
  -1   4  11       24.93       28.54      1.71 o 
   0   4  11       18.55       10.02      1.12 o 
   1   4  11       13.66       13.12      1.08 o 
   2   4  11      911.25      930.15      9.42 o 
   3   4  11       84.24       89.49      2.45 o 
   4   4  11       20.44       20.97      1.30 o 
   5   4  11       87.22       84.92      1.91 o 
  -6   5  11       25.02       24.62      1.44 o 
  -5   5  11       96.17      103.97      3.50 o 
  -4   5  11        0.99        1.06      0.51 o 
  -3   5  11      205.62      219.76      4.96 o 
  -2   5  11       94.23      106.90      3.29 o 
  -1   5  11        8.09        8.56      0.82 o 
   0   5  11      787.35      777.89      7.05 o 
   1   5  11     1165.31     1196.80      8.69 o 
   2   5  11       12.54       12.25      1.15 o 
   3   5  11       72.24       72.10      2.12 o 
   4   5  11      113.39      110.26      2.70 o 
   5   5  11       18.04       17.41      0.81 o 
  -5   6  11      117.48      126.20      3.42 o 
  -4   6  11       12.13       10.89      0.93 o 
  -3   6  11       18.95       26.09      1.66 o 
  -2   6  11      181.23      176.02      4.52 o 
  -1   6  11      619.61      634.73      7.57 o 
   0   6  11        3.45        2.95      0.63 o 
   1   6  11      383.88      381.54      5.28 o 
   2   6  11        3.55        6.18      0.85 o 
   3   6  11      684.04      698.12      8.07 o 
   4   6  11       40.01       47.22      1.90 o 
   5   6  11      263.97      244.99      7.23 o 
  -5   7  11      231.88      229.84      3.30 o 
  -4   7  11       25.67       26.83      1.21 o 
  -3   7  11      253.11      268.22      8.33 o 
  -2   7  11        7.31        7.00      0.93 o 
  -1   7  11      187.84      166.12      3.67 o 
   0   7  11       57.77       66.86      2.44 o 
   1   7  11      609.59      609.68      6.30 o 
   2   7  11       44.96       52.84      2.22 o 
   3   7  11      552.83      559.71      7.99 o 
   4   7  11        0.82        0.45      0.40 o 
  -4   8  11       91.79       98.54      2.51 o 
  -3   8  11       47.90       52.98      1.95 o 
  -2   8  11       45.07       46.33      1.96 o 
  -1   8  11      665.69      677.89     10.31 o 
   0   8  11      144.99      152.13      3.75 o 
   1   8  11      224.19      213.72      3.69 o 
   2   8  11      401.82      430.85      7.24 o 
   3   8  11      158.12      139.03      3.77 o 
   4   8  11       38.60       38.71      2.49 o 
  -3   9  11       55.79       51.77      1.63 o 
  -2   9  11      291.42      300.45      5.64 o 
  -1   9  11        8.14        5.69      1.03 o 
   0   9  11      364.47      361.02      6.86 o 
   1   9  11        0.22        0.86      0.42 o 
   2   9  11        0.79        0.60      0.44 o 
   3   9  11      281.05      285.17      5.82 o 
  -1  10  11       42.62       47.95      1.95 o 
   0  10  11        0.44        0.55      0.58 o 
  -6   0  12      112.45      127.56      4.45 o 
  -4   0  12      352.98      394.56      8.08 o 
  -2   0  12      273.66      302.08      6.21 o 
   0   0  12      357.46      309.61      9.00 o 
   2   0  12      163.81      162.04      7.97 o 
   4   0  12       94.81      103.21      5.68 o 
  -6   1  12        0.43        0.45      0.32 o 
  -5   1  12      194.59      196.90      4.05 o 
  -4   1  12      353.82      383.00      4.94 o 
  -3   1  12        6.87        7.17      0.82 o 
  -2   1  12       13.38        6.77      0.90 o 
  -1   1  12      146.11      162.91      3.75 o 
   0   1  12      355.44      376.33      8.44 o 
   1   1  12       45.22       48.59      3.35 o 
   2   1  12       14.91       23.04      2.20 o 
   3   1  12       56.38       59.96      2.56 o 
   4   1  12        1.43        1.41      0.76 o 
   5   1  12       16.91       18.02      1.05 o 
  -6   2  12      277.55      278.52      7.60 o 
  -5   2  12       12.69       14.41      1.17 o 
  -4   2  12       31.57       28.48      1.79 o 
  -3   2  12     1407.31     1449.18     10.13 o 
  -2   2  12       56.21       66.62      2.49 o 
  -1   2  12      102.97       99.23      2.93 o 
   0   2  12        1.38        7.74      1.21 o 
   1   2  12      882.76      873.44     10.52 o 
   2   2  12       16.53       20.72      2.05 o 
   3   2  12      476.46      511.79      7.32 o 
   4   2  12        1.87        1.04      0.56 o 
   5   2  12        3.48        4.25      0.53 o 
  -6   3  12       90.53       79.62      2.70 o 
  -5   3  12      561.95      555.19     10.40 o 
  -4   3  12       19.18       19.06      1.20 o 
  -3   3  12       11.55       11.26      0.86 o 
  -2   3  12        3.56        5.08      0.82 o 
  -1   3  12     1647.84     1647.54     14.46 o 
   0   3  12        9.67        7.66      0.96 o 
   1   3  12       23.04       28.35      1.70 o 
   2   3  12      140.06      120.90      2.86 o 
   3   3  12      194.97      209.48      4.52 o 
   4   3  12        0.77        1.70      0.83 o 
   5   3  12      180.38      173.71      4.24 o 
  -5   4  12       43.73       46.60      1.78 o 
  -4   4  12      380.37      381.44      4.91 o 
  -3   4  12      800.30      792.95      7.48 o 
  -2   4  12        0.36        0.90      0.48 o 
  -1   4  12       86.81       86.42      2.50 o 
   0   4  12        3.90        5.24      0.76 o 
   1   4  12     1538.53     1603.33     15.27 o 
   2   4  12        9.49        6.31      0.81 o 
   3   4  12       96.31      107.93      2.74 o 
   4   4  12      140.52      137.62      3.33 o 
   5   4  12        8.82       10.45      1.07 o 
  -5   5  12      229.84      216.79      4.43 o 
  -4   5  12      172.18      178.39      3.57 o 
  -3   5  12        1.59        1.96      0.52 o 
  -2   5  12      388.12      394.41      6.25 o 
  -1   5  12     1147.52     1129.10     11.96 o 
   0   5  12      267.13      277.34      4.99 o 
   1   5  12       37.97       43.30      1.71 o 
   2   5  12      134.67      138.42      3.17 o 
   3   5  12      469.59      488.18      7.77 o 
   4   5  12       86.46       90.66      2.53 o 
  -4   6  12      157.36      152.73      4.00 o 
  -3   6  12      233.84      213.81      3.88 o 
  -2   6  12      116.84      120.07      2.70 o 
  -1   6  12       34.77       38.98      1.66 o 
   0   6  12      563.71      563.24      6.41 o 
   1   6  12      226.83      225.85      3.55 o 
   2   6  12        5.29        4.23      0.59 o 
   3   6  12      104.22      105.09      3.48 o 
   4   6  12        1.76        1.11      0.41 o 
  -4   7  12      374.17      350.33     12.13 o 
  -3   7  12        0.02        0.08      0.27 o 
  -2   7  12      316.93      281.33      4.09 o 
  -1   7  12       90.19       85.23      2.72 o 
   0   7  12        4.61        5.42      0.68 o 
   1   7  12        4.90        4.51      0.67 o 
   2   7  12       40.19       35.19      1.97 o 
   3   7  12      133.56      132.67      3.37 o 
  -3   8  12       24.87       25.46      1.76 o 
  -2   8  12      260.68      227.41      6.34 o 
  -1   8  12       21.78       21.03      1.49 o 
   0   8  12       33.92       26.95      1.27 o 
   1   8  12       12.14        8.42      1.99 o 
   2   8  12        6.66        5.09      0.97 o 
  -1   9  12       71.09       64.37      3.01 o 
  -5   0  13      514.12      501.40      8.84 o 
  -3   0  13        1.55        0.91      0.68 o 
  -1   0  13      149.32      139.79      4.47 o 
   1   0  13      263.65      256.18      9.01 o 
   3   0  13        2.68        1.15      1.01 o 
   5   0  13      544.90      503.52      8.23 o 
  -5   1  13      392.45      378.73      5.39 o 
  -4   1  13       25.51       28.28      1.29 o 
  -3   1  13      391.31      373.68      5.15 o 
  -2   1  13       34.12       33.01      1.61 o 
  -1   1  13       15.48       15.61      1.58 o 
   0   1  13       12.15       10.11      1.13 o 
   1   1  13       73.57       82.56      3.63 o 
   2   1  13        7.39        5.58      1.11 o 
   3   1  13      999.14      996.01     11.90 o 
   4   1  13      368.05      353.58      5.12 o 
  -5   2  13       77.10       73.01      1.88 o 
  -4   2  13      408.03      414.32      6.88 o 
  -3   2  13       90.69       93.62      2.22 o 
  -2   2  13       98.94      104.87      2.51 o 
  -1   2  13       13.85       13.15      1.25 o 
   0   2  13      236.86      263.84      4.56 o 
   1   2  13      247.63      243.98      5.14 o 
   2   2  13      853.74      832.86      7.72 o 
   3   2  13        9.35       11.64      1.40 o 
   4   2  13       55.87       46.45      1.82 o 
  -5   3  13        8.92        8.91      0.66 o 
  -4   3  13      164.56      168.20      3.36 o 
  -3   3  13       37.81       40.96      1.29 o 
  -2   3  13      117.31      136.03      2.52 o 
  -1   3  13        0.45        0.82      0.59 o 
   0   3  13      304.66      322.10      6.16 o 
   1   3  13        0.71        0.79      0.45 o 
   2   3  13       30.58       33.27      1.81 o 
   3   3  13        0.09        0.43      0.50 o 
   4   3  13      469.67      425.54      4.97 o 
  -4   4  13      560.84      598.14      9.28 o 
  -3   4  13       62.10       65.59      1.80 o 
  -2   4  13      237.43      255.61      3.25 o 
  -1   4  13       16.83       19.46      1.23 o 
   0   4  13        8.89       12.09      1.26 o 
   1   4  13       55.65       55.79      1.76 o 
   2   4  13      470.79      448.87      9.19 o 
   3   4  13      135.81      149.43      4.11 o 
   4   4  13       66.50       65.44      2.20 o 
  -4   5  13       40.00       40.73      1.35 o 
  -3   5  13      393.91      395.67      5.00 o 
  -2   5  13      157.26      186.42      3.18 o 
  -1   5  13       81.47       85.35      2.58 o 
   0   5  13      267.80      277.94      8.32 o 
   1   5  13      678.48      719.20      9.47 o 
   2   5  13      100.22      107.66      3.48 o 
   3   5  13      147.31      144.30      3.62 o 
  -3   6  13        4.75        6.29      0.61 o 
  -2   6  13       71.31       66.92      1.99 o 
  -1   6  13      675.22      697.16     10.98 o 
   0   6  13       93.28      111.63      3.67 o 
   1   6  13      207.86      205.80      3.65 o 
   2   6  13       50.51       52.28      2.09 o 
   3   6  13      356.21      337.23      6.37 o 
  -2   7  13      242.32      244.15     16.89 o 
  -1   7  13       12.39        9.58      1.43 o 
   0   7  13       29.30       32.62      2.37 o 
   2   7  13       23.87       28.60      1.88 o 
  -4   0  14      400.47      397.18      6.96 o 
  -2   0  14      228.43      239.29      4.90 o 
   0   0  14      351.54      336.98     16.07 o 
   2   0  14       34.55       38.44      1.61 o 
  -4   1  14      416.13      418.73      4.98 o 
  -3   1  14        8.29        6.07      0.47 o 
  -2   1  14      338.53      318.04      4.50 o 
  -1   1  14        9.31       12.19      1.91 o 
   0   1  14       15.57       15.66      1.24 o 
   1   1  14       23.96       17.21      1.30 o 
   2   1  14      949.85      926.99      8.56 o 
   3   1  14      194.86      199.01      3.47 o 
  -4   2  14       12.89       13.39      1.26 o 
  -3   2  14      827.51      756.23     17.61 o 
  -2   2  14        2.28        2.20      0.43 o 
  -1   2  14        0.22        1.52      0.61 o 
   0   2  14      299.10      302.03      7.98 o 
   1   2  14      456.94      485.92      5.14 o 
   2   2  14        0.12        0.14      0.37 o 
   3   2  14      329.21      332.44      5.28 o 
  -3   3  14      107.73       98.45      3.49 o 
  -2   3  14       19.36       21.81      1.14 o 
  -1   3  14      804.01      869.22     10.54 o 
   0   3  14        7.10       12.32      1.00 o 
   1   3  14       51.91       44.98      1.48 o 
   2   3  14        0.99        1.07      0.39 o 
   3   3  14      208.95      208.33      3.86 o 
  -3   4  14      572.75      559.75      9.18 o 
  -2   4  14       23.18       19.63      0.95 o 
  -1   4  14      304.19      304.58      5.61 o 
   0   4  14        4.57        2.26      0.88 o 
   1   4  14      941.17      924.80      9.09 o 
   2   4  14        1.99        2.41      0.74 o 
  -2   5  14      522.92      476.03      8.32 o 
  -1   5  14     1055.51     1049.53      9.32 o 
   0   5  14      170.68      132.24     12.16 o 
   1   5  14      393.20      379.75      5.23 o 
  -1   0  15      112.95      136.07      5.15 o 
   1   0  15      135.67      129.82      2.97 o 
  -2   1  15        2.40        1.29      0.55 o 
  -1   1  15       10.37        6.57      0.69 o 
   0   1  15       74.58       91.62      2.53 o 
   1   1  15      122.08      124.98      2.95 o 
  -1   2  15       16.54       15.66      0.94 o 
   0   2  15        6.59       10.46      0.80 o 
   1   2  15       95.98       81.17      3.51 o 
                                                 
